# Supplementary material for: The genomes of three stocks comprising the most widely utilized live sporozoite Theileria parva vaccine exhibit very different degrees and patterns of sequence divergence
Source: BMC Genomics. 2015 Sep 24;16:729. doi: 10.1186/s12864-015-1910-9 (PMC4583173; doi:10.1186/s12864-015-1910-9)
Supplement: Additional file 1: Table S1. — Sequencing data statistics for three T. parva stocks. (XLSX 49 kb) [file 12864_2015_1910_MOESM1_ESM.xlsx]

## Sheet: Sheet1
Strain	Library	Total Reads	Total Bases	Mean Read Length (nt)	Median Read Length (nt)	Read mapping
Kiambu5	IonTorrent	3676506	768634782	225	209	0.94
Muguga2	454 single-end	228400	9307360	556	556	0.98
Muguga2	454 paired-end (8Kb)	453847	193812204	427	427	0.98
Serengeti-transformed	454 paired-end (3Kb)	758915	438619739	577	573	0.99
Serengeti-transformed	454 single-end	626382	209568867	496	497	0.99
