# Supplementary material for: The genomes of three stocks comprising the most widely utilized live sporozoite Theileria parva vaccine exhibit very different degrees and patterns of sequence divergence
Source: BMC Genomics. 2015 Sep 24;16:729. doi: 10.1186/s12864-015-1910-9 (PMC4583173; doi:10.1186/s12864-015-1910-9)
Supplement: Additional file 2: Table S2. — Comprehensive lists of variants identified in T. parva Serengeti-transformed and Kiambu5 stocks, relative to the reference T. parva Muguga isolate, respectively. (XLSX 65 kb) [file 12864_2015_1910_MOESM2_ESM.xlsx]

## Sheet: Serengeti.csv
Gene Locus	Product Name	TM Domains	Protein Localization /	Serengeti-transformed SNPs		Kiambu5 SNPs
			Confidence	Syn	Nsyn	Syn	Nsyn
TpMuguga_01g00011	ABC transporter	11	_ / 2	9	11	66	14
TpMuguga_01g00288	T. annulata SfiI-family, end similar to SVSP-family	0	_ / 1	2	6
TpMuguga_01g00463	T. annulata SfiI-family, end similar to SVSP-family	0	_ / 2	9	16	5	3
TpMuguga_01g00464	T. annulata SfiI-family, end similar to SVSP-family	0	_ / 2	12	18					These genes had at least 10x mapping coverage over the entire sequence in the Kiambu5 stock.
TpMuguga_01g00551	T. annulata SfiI-family, end similar to SVSP-family	0	_ / 2	1	1	9	7			These genes coding sequence(s) had at least one position with <10x mapping coverage in the Kiambu5 stock, and thus there is likely more variation in the actual sequence.
TpMuguga_01g00615	T. annulata Tash1 protein	0	_ / 1		2	2	7			These genes coding sequence(s) had no, or very few, areas with at least 10x mapping coverage in the Kiambu5 stock, and thus variant calling was not feasible.
TpMuguga_01g01044	T. annulata cysteine repeat modular protein 2	0	S / 1		1	1	4			Annotation inferred by BLASTx similarity
TpMuguga_01g01224	T. annulata SfiI-family	0	_ / 2		4
TpMuguga_01g02285	multiple PREDICTED: zinc finger and BTB domain-containing at beginning	0	_ / 3	1			1
TpMuguga_01g02945	Vam6/Vps39-like protein [Babesia bigemina]	0	N/A		2	24	2
TpMuguga_02g00005	end similar to SVSP-family	0	S / 2	6	16
TpMuguga_02g00016	ABC transporter	13	_ / 2	2	2	21	7
TpMuguga_02g00017	ABC transporter	12	_ / 3	19	17	11	8
TpMuguga_02g00020	hypothetical protein	0	_ / 1		1	4	7
TpMuguga_02g00448	F-box-like/WD repeat-containing protein TBL1XR1	0	_ / 1		1		1
TpMuguga_02g00449	DNA replication factor CDT1 like	0	_ / 2	4			1
TpMuguga_02g00526	hypothetical protein	0	_ / 1	4	13
TpMuguga_02g00527	end similar to SfiI	0	_ / 1	6	12		2
TpMuguga_02g00788	T. annulata SfiI-family	0	_ / 1		5	2	5
TpMuguga_02g00940	ABC transporter	12	_ / 1	1
TpMuguga_02g00951	ABC transporter	11	_ / 1	44	37	9	2
TpMuguga_02g02565	hypothetical protein	0	S / 5		1
TpMuguga_03g00007	ABC transporter	11	_ / 1	7	4	11	9
TpMuguga_03g00114	T. annulata SfiI-family	0	_ / 4		1	15	21
TpMuguga_03g00280	Papain family cysteine protease	1	_ / 2	12	7	1	1
TpMuguga_03g00614	hypothetical protein	1	S / 1	1	11
TpMuguga_03g00615	hypothetical protein	5	_ / 2	1	12
TpMuguga_03g00616	hypothetical protein	5	_ / 3	10	11	2	2
TpMuguga_03g00617	hypothetical protein	11	S / 3	23	38	8	4
TpMuguga_03g00864	ABC transporter	13	_ / 2	5	3	10	6
TpMuguga_03g00893	end similar to SVSP-family	0	S / 2	4	8	2	4
TpMuguga_03g00905	hypothetical protein	2	S / 3	5	1
TpMuguga_03g00906	hypothetical protein	5	S / 1	3	1
TpMuguga_03g00907	hypothetical protein	6	S / 1	6	30
TpMuguga_03g00908	hypothetical protein	5	S / 1	8	3
TpMuguga_03g00910	hypothetical protein	5	S / 1	11	2
TpMuguga_03g00912	hypothetical protein	8	_ / 4	9	18
TpMuguga_03g00919	hypothetical protein	6	S / 1	7	8	3
TpMuguga_03g00920	hypothetical protein	8	_ / 4		3
TpMuguga_03g00921	hypothetical protein	5	S / 1	12
TpMuguga_03g00922	hypothetical protein	5	S / 1	5
TpMuguga_03g00924	hypothetical protein	6	S / 1	12	7
TpMuguga_03g00925	hypothetical protein	6	S / 1	2	19
TpMuguga_03g00926	hypothetical protein	8	_ / 4	2
TpMuguga_04g00001	end similar to SVSP-family	0	S / 2	1
TpMuguga_04g00003	end similar to SVSP-family	0	S / 2	4	9
TpMuguga_04g00009	end similar to SVSP-family	0	S / 2		3	2	5
TpMuguga_04g00010	end similar to SVSP-family	0	S / 2		3	1	1
TpMuguga_04g00021	ABC transporter	13	_ / 1	10	24	43	23
TpMuguga_04g00278	Translation initiation factor IF-2	1	S / 2	4	8		5
TpMuguga_04g00279	Translation initiation factor IF-2	1	S / 2	1	3
TpMuguga_04g00280	Translation initiation factor IF-2	1	S / 1	1	3	2	2
TpMuguga_04g00918	SVSP-family	1	S / 5	1		4	3
TpMuguga_04g00919	SVSP-family	0	S / 2		1	1	9
TpMuguga_04g00923	T. annulata SfiI-family	0	S / 2		3
TpMuguga_05g00033	hypothetical protein	1	S / 1		1
TpMuguga_05g00034	hypothetical protein	2	_ / 5		1
TpMuguga_05g00035	hypothetical protein	1	_ / 2		2
TpMuguga_05g00036	hypothetical protein	1	S / 1		2
TpMuguga_05g00037	hypothetical protein	2	_ / 5	4	3
TpMuguga_05g00038	hypothetical protein	2	_ / 3		1
