# Supplementary material for: The genomes of three stocks comprising the most widely utilized live sporozoite Theileria parva vaccine exhibit very different degrees and patterns of sequence divergence
Source: BMC Genomics. 2015 Sep 24;16:729. doi: 10.1186/s12864-015-1910-9 (PMC4583173; doi:10.1186/s12864-015-1910-9)
Supplement: Additional file 3: Table S3. — Comprehensive lists of variants identified in T. parva Serengeti-transformed and Kiambu5 stocks, relative to the reference T. parva Muguga isolate, respectively. (XLSX 71 kb) [file 12864_2015_1910_MOESM3_ESM.xlsx]

## Sheet: S2_Kiambu5.csv
Locus Tag	Synonymous	Non-synonymous	Nonsense	indels	intronic
TpMuguga_02g02255	4
TpMuguga_02g00889	1	9			3
TpMuguga_02g00888	2	1			6
TpMuguga_02g02250	5
TpMuguga_02g00883	10	1			10
TpMuguga_02g00882	2				1
TpMuguga_02g00881	2	1			2
TpMuguga_02g00880	7	9			2
TpMuguga_02g00887	4
TpMuguga_02g00886	11	1		1	1
TpMuguga_02g00885	25	16	1		1
TpMuguga_02g00884	34	11
TpMuguga_03g00544	15	3		1	2
TpMuguga_03g00808	5				3
TpMuguga_03g00809	1				3
TpMuguga_03g00802		1
TpMuguga_03g00595	5	13
TpMuguga_03g00804	4
TpMuguga_03g02175	17	8			9
TpMuguga_03g02775				1
TpMuguga_04g02795	19	3			12
TpMuguga_03g02770				1
TpMuguga_03g00769	1				1
TpMuguga_01g02240	10	7
TpMuguga_01g01136				1
TpMuguga_01g01135				1
TpMuguga_04g02480	1				5
TpMuguga_04g02485	5	9			9
TpMuguga_03g00930		1
TpMuguga_01g01138				1
TpMuguga_04g02645	2				1
TpMuguga_04g02315	3	1
TpMuguga_03g00768	8	6		1	6
TpMuguga_02g02005		1
TpMuguga_04g00649	28	4			2
TpMuguga_04g00648	67	10		1	16
TpMuguga_02g02000					2
TpMuguga_04g00643	1	3
TpMuguga_04g00642	3	6			1
TpMuguga_04g00641					2
TpMuguga_04g00640	1				25
TpMuguga_04g00647	20	5		1
TpMuguga_04g00646	28	11			5
TpMuguga_04g00645	21	8		1	6
TpMuguga_04g00644	7	2			8
TpMuguga_04g00802		1
TpMuguga_01g02110	4			1
TpMuguga_04g02860	17	3			7
TpMuguga_01g00219	10				4
TpMuguga_02g00861	8	1		1	4
TpMuguga_01g02025	9	4			2
TpMuguga_02g00865	4	3
TpMuguga_02g00864	9	2		1	1
TpMuguga_02g00867	4	1			2
TpMuguga_02g00866	1
TpMuguga_02g00868	14	19		1	1
TpMuguga_04g00639	25	12
TpMuguga_04g00148	5	2
TpMuguga_01g02755	30	29		1	2
TpMuguga_01g01218	5	1			3
TpMuguga_01g01219	3	4
TpMuguga_04g00633	8	3			3
TpMuguga_04g00630	15	1
TpMuguga_04g00631	14				2
TpMuguga_04g00798					1
TpMuguga_04g00248	4				4
TpMuguga_04g00247	8	13
TpMuguga_04g00636	2	1			9
TpMuguga_04g00245	14	7
TpMuguga_04g00244	5	6			1
TpMuguga_04g00243	5
TpMuguga_03g02920_2	1	1		1
TpMuguga_04g00241	20	8			3
TpMuguga_04g00637	2	2
TpMuguga_01g01212	3	4		1
TpMuguga_04g00634	3	1			2
TpMuguga_01g01213	18	9			7
TpMuguga_02g02710	4				3
TpMuguga_04g00635	5	4		1
TpMuguga_03g00488	2				6
TpMuguga_03g00489	16	5		1	9
TpMuguga_03g00486	1
TpMuguga_03g00484	23	19		1	2
TpMuguga_03g00485	6	5
TpMuguga_03g00483		2			4
TpMuguga_03g00480	47	10			5
TpMuguga_03g00481					3
TpMuguga_03g00150	3			1	1
TpMuguga_03g00151	7	1
TpMuguga_03g00152	2				4
TpMuguga_03g00153	19	12		1	1
TpMuguga_03g00154	11	2			3
TpMuguga_03g00155	4				4
TpMuguga_02g00409	8			1
TpMuguga_02g00407	2	5
TpMuguga_02g00406	1	6
TpMuguga_02g00405	13	11			1
TpMuguga_02g00404					2
TpMuguga_02g00403	14	5
TpMuguga_02g00402	4	1
TpMuguga_02g00538	17	5
TpMuguga_03g00558	44	3		1	5
TpMuguga_03g00554	3	5			1
TpMuguga_02g00532					4
TpMuguga_02g00531					2
TpMuguga_02g00530	2	1			2
TpMuguga_02g00537	6			1	8
TpMuguga_03g00551	9	5			5
TpMuguga_02g00535	1
TpMuguga_03g00553	8	3			3
TpMuguga_04g00423	11	1		1	6
TpMuguga_04g00422	7	1			5
TpMuguga_04g00421	3
TpMuguga_04g00420	5			1	7
TpMuguga_04g00427				1
TpMuguga_04g00426	1	1
TpMuguga_04g00425		1
TpMuguga_04g00424	3	3			2
TpMuguga_04g00428	1	1			2
TpMuguga_02g00083	1
TpMuguga_02g00081				1
TpMuguga_02g00084					1
TpMuguga_03g00734				1
TpMuguga_02g00244				1
TpMuguga_02g00247	4				1
TpMuguga_02g00241				1
TpMuguga_03g00731	1	1
TpMuguga_02g00715	20	6			10
TpMuguga_02g00714	4			1	3
TpMuguga_03g00741					1
TpMuguga_02g00249	6				1
TpMuguga_02g00248	10	3		1	6
TpMuguga_04g00337				1
TpMuguga_02g02530	3	3
TpMuguga_02g02535					1
TpMuguga_03g00543	23	6			7
TpMuguga_02g00667	20	11			13
TpMuguga_02g00666	21	1			6
TpMuguga_02g00665	11				2
TpMuguga_02g00664	19	7			3
TpMuguga_02g00663	9	1		1	5
TpMuguga_02g00661				1	1
TpMuguga_02g00660		2
TpMuguga_03g00020	2			1	2
TpMuguga_03g00021	1	8
TpMuguga_03g00023	7	2
TpMuguga_03g00024	1				8
TpMuguga_02g00669	15	1		1	4
TpMuguga_02g00541		1			1
TpMuguga_03g00503					1
TpMuguga_03g00658	2	2			1
TpMuguga_02g00011	2	2
TpMuguga_02g00396		1
TpMuguga_03g00382				1
TpMuguga_02g00393					1
TpMuguga_02g00012		1		2
TpMuguga_01g00279	12				8
TpMuguga_01g00278	32	7			9
TpMuguga_01g00277	4	2			15
TpMuguga_01g00276	3				1
TpMuguga_04g00621	19	9			5
TpMuguga_02g00013					1
TpMuguga_01g00272	7	8		1	5
TpMuguga_01g00271	17	8			1
TpMuguga_02g00398				1
TpMuguga_01g00185	6	2			13
TpMuguga_01g00184					4
TpMuguga_01g00183	2	4			3
TpMuguga_01g00182					4
TpMuguga_01g00188	15
TpMuguga_01g00879	9
TpMuguga_01g00878	2	5			10
TpMuguga_01g00871	11	1			8
TpMuguga_01g00870	14	1			9
TpMuguga_01g00873	1				9
TpMuguga_01g00872	28	5		1	3
TpMuguga_01g00875	10	6		1	7
TpMuguga_01g00874	8	3			9
TpMuguga_01g00877	6				16
TpMuguga_01g00876	3	1			2
TpMuguga_01g00475	1
TpMuguga_01g00474		1
TpMuguga_01g00477					1
TpMuguga_01g00476	1	1			1
TpMuguga_03g00432	10	1			12
TpMuguga_01g00479	50	5
TpMuguga_01g00478	23	4		1
TpMuguga_04g00773	4	3		1
TpMuguga_03g00430	7	6			9
TpMuguga_01g00984					1
TpMuguga_01g00987		9
TpMuguga_01g02830	7	10			5
TpMuguga_01g00981	4	5			3
TpMuguga_01g00980	7				5
TpMuguga_01g02835		1			1
TpMuguga_01g00982	30	16		1	1
TpMuguga_04g00689	1				2
TpMuguga_04g00688	9	2			4
TpMuguga_01g00056		2
TpMuguga_01g00051	1				1
TpMuguga_01g00504					1
TpMuguga_01g00699	2	1
TpMuguga_01g00698	23	10			11
TpMuguga_01g01053	15	5			12
TpMuguga_01g01054	1	2			2
TpMuguga_01g01055	10	14			12
TpMuguga_01g01056	3	8
TpMuguga_01g01057	8	5		1	2
TpMuguga_01g00691	4	2			2
TpMuguga_01g01059	12	4			5
TpMuguga_01g00692	10	1			1
TpMuguga_01g00695					3
TpMuguga_01g00694	18	4		1	1
TpMuguga_01g00697	4	3			1
TpMuguga_01g00696					1
TpMuguga_02g00898	41	21			2
TpMuguga_02g00899	30	21		1
TpMuguga_02g00894	3	7
TpMuguga_02g00896					5
TpMuguga_02g00897	37	8		2
TpMuguga_02g00890	6	1		1
TpMuguga_02g00893	1
TpMuguga_03g00758	15	3		1	2
TpMuguga_03g02740	6	1			5
TpMuguga_03g02745	17	7			1
TpMuguga_04g02035_2				1
TpMuguga_01g00948				1
TpMuguga_03g02715	3	1
TpMuguga_03g00838	24	10			5
TpMuguga_03g00837				1
TpMuguga_03g00835	8
TpMuguga_03g00834	11	2		1	2
TpMuguga_03g00833	2	1			3
TpMuguga_03g00832	1
TpMuguga_03g00831	3	2
TpMuguga_03g00830	24	1
TpMuguga_03g02180	18	17			1
TpMuguga_03g02185		1			1
TpMuguga_03g02830	15
TpMuguga_04g02780	6	2		1
TpMuguga_01g02340	14	13			20
TpMuguga_01g02345		3			2
TpMuguga_04g02785				1
TpMuguga_01g02235	2	1			3
TpMuguga_04g02495		1
TpMuguga_03g02520	11	12			22
TpMuguga_01g02230	4			1	3
TpMuguga_02g00815	3	3			2
TpMuguga_01g01121		1
TpMuguga_01g01122				1
TpMuguga_01g01126		1
TpMuguga_03g00902	1	2
TpMuguga_04g02655				1
TpMuguga_04g02300	11	4		1	1
TpMuguga_03g02525		1
TpMuguga_03g00904	1	2			1
TpMuguga_03g00220		1
TpMuguga_02g02015	7	6			2
TpMuguga_04g00658	26	14			20
TpMuguga_04g00659	11				7
TpMuguga_02g02010	7	1
TpMuguga_04g00654	3	5			5
TpMuguga_04g00655	9	1
TpMuguga_04g00656	14	3		1
TpMuguga_04g00657	12				1
TpMuguga_04g00651	1
TpMuguga_04g00652	17	1		1	6
TpMuguga_04g00653	1	2
TpMuguga_01g00780	18	5
TpMuguga_03g00596	3	2
TpMuguga_01g02165					1
TpMuguga_01g02695	2	3
TpMuguga_04g02875	24	16		1	6
TpMuguga_01g02160	31	11			12
TpMuguga_02g00872	3	1
TpMuguga_02g00870	7	13		1
TpMuguga_02g00871	2	4
TpMuguga_02g00876	1	2
TpMuguga_02g00877	8	4
TpMuguga_02g00875	1	6
TpMuguga_02g00878	8	9
TpMuguga_01g02580	21	16			14
TpMuguga_03g00347	1	6			6
TpMuguga_01g02585	18	3			12
TpMuguga_01g00422					1
TpMuguga_02g00730				1
TpMuguga_03g00346					1
TpMuguga_03g02845	7				27
TpMuguga_03g00341	8	5
TpMuguga_03g00616	2	2
TpMuguga_01g02560	8	1			2
TpMuguga_01g00937				1
TpMuguga_01g02565	9				5
TpMuguga_03g00342	1
TpMuguga_01g02760					1
TpMuguga_01g00397	10	1		1
TpMuguga_04g02210	11	2
TpMuguga_01g00012	5			1	5
TpMuguga_04g00787					1
TpMuguga_04g00784		1
TpMuguga_03g00540	1
TpMuguga_04g00783	1
TpMuguga_04g00780				1
TpMuguga_04g00252				1
TpMuguga_01g00546	11	1			1
TpMuguga_04g00254	3
TpMuguga_04g00255	17	5
TpMuguga_04g00256	17	2		1	3
TpMuguga_04g00257	1				5
TpMuguga_04g00258	12	5
TpMuguga_01g00541	6	6
TpMuguga_01g00540	3	3
TpMuguga_01g00543					1
TpMuguga_04g00500	6	6		1
TpMuguga_01g00542	5				1
TpMuguga_03g00125	2				8
TpMuguga_03g00124	19	3			11
TpMuguga_03g00127	1	2
TpMuguga_03g00126	11	4
TpMuguga_03g00121					6
TpMuguga_03g00123	8	8
TpMuguga_03g00122	6	4
TpMuguga_03g00129	1
TpMuguga_01g01016					12
TpMuguga_01g00018					1
TpMuguga_02g00528	23	12			2
TpMuguga_02g00529	3				5
TpMuguga_02g00524	39	12		2	2
TpMuguga_02g00525	19	11			5
TpMuguga_02g00526					1
TpMuguga_02g02635					1
TpMuguga_02g00520	2				12
TpMuguga_02g02630	14	5			10
TpMuguga_04g00434	7	1			2
TpMuguga_04g00435	32	4		2	2
TpMuguga_04g00436	2			1	1
TpMuguga_04g00437	3	13		2	2
TpMuguga_04g00432		1
TpMuguga_04g00438	6	5			17
TpMuguga_04g00439	13	5			6
TpMuguga_03g00587				1	1
TpMuguga_03g00238					1
TpMuguga_02g00096		1		2
TpMuguga_02g00787	12	10			1
TpMuguga_03g00581	2
TpMuguga_03g00231	2
TpMuguga_02g00098	1			2
TpMuguga_02g00099
TpMuguga_03g00237				1
TpMuguga_04g00350					1
TpMuguga_02g00704	4	2		1
TpMuguga_02g00257		1
TpMuguga_02g00706	40	48		2	1
TpMuguga_02g00707	12
TpMuguga_02g00252					1
TpMuguga_02g00701		2		1
TpMuguga_02g00702	2			1	4
TpMuguga_02g00703	62	41		1
TpMuguga_02g00708	13	4			12
TpMuguga_02g00709	6	2		1	7
TpMuguga_04g02110	3	1			4
TpMuguga_04g00328				1
TpMuguga_02g00412				1
TpMuguga_02g00413	7	1			6
TpMuguga_02g00414	6	4
TpMuguga_02g00415	1
TpMuguga_02g00416	1
TpMuguga_02g02525	12	13
TpMuguga_02g00418	20	5			1
TpMuguga_02g00419	6	4
TpMuguga_03g00398		1
TpMuguga_02g00678	4	1			5
TpMuguga_02g00679	4				2
TpMuguga_01g00262	12	5			4
TpMuguga_01g00263	155	13		1	4
TpMuguga_01g00264	19	13			1
TpMuguga_01g00265	7	1			1
TpMuguga_01g00266	21	16			3
TpMuguga_01g00267	3				3
TpMuguga_02g00670	4	1
TpMuguga_04g00928	2	3		1
TpMuguga_02g00673	20	1			3
TpMuguga_02g00674	17				3
TpMuguga_03g00050	2				1
TpMuguga_02g00676	9	1			3
TpMuguga_02g00677	9			1	19
TpMuguga_03g00399	2	10		1
TpMuguga_02g00389	1			1
TpMuguga_02g00380	10	1			6
TpMuguga_02g00381	9				12
TpMuguga_02g00382	38	26			1
TpMuguga_01g00196	4	3
TpMuguga_01g00197	10	2			6
TpMuguga_01g00194	7	1			3
TpMuguga_01g00193				1	1
TpMuguga_01g00191	1				2
TpMuguga_01g00198	1	1			1
TpMuguga_01g00199	7				1
TpMuguga_01g00868	8	7			2
TpMuguga_01g00869	12	6			1
TpMuguga_01g00358	2	6		1
TpMuguga_01g00866	27	2			1
TpMuguga_01g00867	7	12
TpMuguga_01g00864				1
TpMuguga_02g00767	1				6
TpMuguga_03g00048	27	4		1	8
TpMuguga_03g00049	15	1		1	2
TpMuguga_01g00466	49	6		1
TpMuguga_01g00467	11	3			4
TpMuguga_03g00344	4				2
TpMuguga_01g00465	12			1
TpMuguga_01g00462	2	6
TpMuguga_01g00463	5	3
TpMuguga_01g00460	2	6
TpMuguga_01g00461	6	3			2
TpMuguga_01g00356	1
TpMuguga_01g00468	19	3			12
TpMuguga_02g00769	8	4			6
TpMuguga_01g00998	3	1			2
TpMuguga_01g00999	1				2
TpMuguga_01g00996		1			4
TpMuguga_01g02825	13	5			5
TpMuguga_01g00994	13	6			4
TpMuguga_01g00995	5	6			3
TpMuguga_01g00992	2				1
TpMuguga_01g00993	33	24		1	2
TpMuguga_01g00990	4				9
TpMuguga_01g00991	5	3			12
TpMuguga_03g02570					2
TpMuguga_02g02385	45	21			1
TpMuguga_04g00850	11	2			6
TpMuguga_04g00918	4	3
TpMuguga_01g00048	12	3			7
TpMuguga_01g00518					1
TpMuguga_01g00041				1
TpMuguga_01g00042		1
TpMuguga_01g00043					1
TpMuguga_01g00516				1
TpMuguga_01g00046	2	6			1
TpMuguga_01g01025				1
TpMuguga_01g01027	1	1
TpMuguga_01g01021	45	35			7
TpMuguga_01g01020	3	2			8
TpMuguga_01g01022	10	3		1
TpMuguga_01g00680	2	3
TpMuguga_01g00681	11	1
TpMuguga_01g00687	20	4			2
TpMuguga_01g00684	2
TpMuguga_01g00685	2	3
TpMuguga_03g00820	1
TpMuguga_03g00821	3
TpMuguga_03g00823	2	2			4
TpMuguga_03g00824	4				3
TpMuguga_03g00825	14	6
TpMuguga_03g00826	2	3		1	4
TpMuguga_03g00827	8	3			4
TpMuguga_03g00828					3
TpMuguga_03g00829		4
TpMuguga_03g02755	15	16			8
TpMuguga_01g01067		1
TpMuguga_01g00641				3
TpMuguga_04g00099	6	6
TpMuguga_03g00778	4	1			12
TpMuguga_03g02190	5	2			1
TpMuguga_01g02350				1
TpMuguga_01g02225	23	5			6
TpMuguga_01g01158					1
TpMuguga_01g02220	9	5			10
TpMuguga_01g01151		1
TpMuguga_03g00917		1
TpMuguga_03g00913	3
TpMuguga_03g02350	17	1		1
TpMuguga_04g02660	6				7
TpMuguga_03g00918	6	7		1
TpMuguga_03g02355	2
TpMuguga_04g02665	22			3	6
TpMuguga_02g02020	9	6			6
TpMuguga_02g02025	4	1
TpMuguga_04g02680	7	2			6
TpMuguga_04g02685	14	7		1	5
TpMuguga_01g02170	1	3			1
TpMuguga_02g00847	10	1			9
TpMuguga_02g00844	2	2			10
TpMuguga_02g00843	14	13			7
TpMuguga_02g00842	11	9			4
TpMuguga_02g00841	1	2
TpMuguga_02g00840	8	1			8
TpMuguga_04g02205	1				2
TpMuguga_01g02595	16	3			1
TpMuguga_04g02200	2				2
TpMuguga_02g00848	60	6		2	2
TpMuguga_03g02530	1				4
TpMuguga_02g02455					1
TpMuguga_03g02365_2_3	6	6
TpMuguga_01g02775		1
TpMuguga_01g02770	9	1			6
TpMuguga_01g02680	9	2			2
TpMuguga_04g02510	7				3
TpMuguga_04g02840				2	1
TpMuguga_04g02515					1
TpMuguga_04g02845				1
TpMuguga_04g00225					1
TpMuguga_04g00795				1
TpMuguga_04g00227		1		1
TpMuguga_02g02735	17	5		1	1
TpMuguga_03g00677				1
TpMuguga_04g00797					1
TpMuguga_02g02730	5			1	1
TpMuguga_04g00796				1	3
TpMuguga_03g00132		1
TpMuguga_03g00130	1			1	1
TpMuguga_04g00139	14	3			4
TpMuguga_04g00138	10	2			3
TpMuguga_04g00683	17	1			9
TpMuguga_04g00682	8	11	1	1	4
TpMuguga_04g00681	3	1			5
TpMuguga_04g00680	6				2
TpMuguga_04g00135	6	2			6
TpMuguga_04g00134	6	1			7
TpMuguga_04g00137	19	7			13
TpMuguga_04g00136	10	3			2
TpMuguga_04g00624	4	1			3
TpMuguga_02g00060	3	2		1
TpMuguga_02g00063	3
TpMuguga_02g00062				2
TpMuguga_03g00594	7	1			12
TpMuguga_03g00227	1
TpMuguga_03g00224				1
TpMuguga_03g00597	25	36			5
TpMuguga_04g00507		1		1
TpMuguga_02g00268				1
TpMuguga_02g00260				3
TpMuguga_02g00465				1
TpMuguga_02g00464	3
TpMuguga_02g00466				1
TpMuguga_04g00359		1			1
TpMuguga_02g00460	7	1			1
TpMuguga_02g00462	1
TpMuguga_04g00354				3
TpMuguga_02g00468				1
TpMuguga_04g00352				2
TpMuguga_03g02365_2	3	2
TpMuguga_04g00917	3	2		1
TpMuguga_04g00916	5	5		2
TpMuguga_04g00915				1
TpMuguga_04g00914	20	9		1
TpMuguga_02g00609	4	2			6
TpMuguga_01g00210	14	5			7
TpMuguga_04g00911	9				5
TpMuguga_04g00910	6	5			1
TpMuguga_02g00605	4	1
TpMuguga_02g00604	2	2
TpMuguga_02g00607	5				1
TpMuguga_02g00606	2				2
TpMuguga_02g00601	12	1
TpMuguga_02g00600	7	1			7
TpMuguga_02g00603	3	4		1
TpMuguga_02g00602	2				3
TpMuguga_04g02450	13	16			12
TpMuguga_02g00908				1
TpMuguga_02g00909	1
TpMuguga_02g00110		1
TpMuguga_02g00113		1		2
TpMuguga_02g00112				1
TpMuguga_02g00117	1	1		1
TpMuguga_02g00119		2
TpMuguga_01g00856		1
TpMuguga_01g00855				1
TpMuguga_03g00529	12			1
TpMuguga_02g00907				2
TpMuguga_01g00329	2	1			6
TpMuguga_01g00459	2				7
TpMuguga_02g00285		1		1
TpMuguga_04g02755					2
TpMuguga_02g00287					1
TpMuguga_02g00289				1
TpMuguga_01g00320	1				1
TpMuguga_01g00323					2
TpMuguga_01g00322	4
TpMuguga_01g00325	15	4
TpMuguga_01g00456	13	2			6
TpMuguga_01g00327	27	7			2
TpMuguga_01g00326	1				2
TpMuguga_03g00523	1
TpMuguga_01g00039				1
TpMuguga_01g00529	25	1		1	2
TpMuguga_01g00528	3	3
TpMuguga_01g00035	13				5
TpMuguga_01g00526	3				1
TpMuguga_01g00525	8	1			1
TpMuguga_01g00524	1				5
TpMuguga_01g00523					6
TpMuguga_01g00522	3	1			1
TpMuguga_01g00521	10	4
TpMuguga_01g00520	3	3			5
TpMuguga_01g01034					1
TpMuguga_01g01032				1
TpMuguga_04g00089	12	1			2
TpMuguga_03g00857		1			1
TpMuguga_01g02395	5	2			7
TpMuguga_01g02960	33	16			13
TpMuguga_04g02070				1
TpMuguga_03g00852	2				1
TpMuguga_03g02210	21	4			1
TpMuguga_02g02285	15	3		2	1
TpMuguga_03g00859				1
TpMuguga_04g00018	6	3
TpMuguga_01g00321	10	4		2
TpMuguga_03g00416				1
TpMuguga_04g00088	2
TpMuguga_01g00143		1
TpMuguga_01g00145	3	2
TpMuguga_01g00144	2	6		1
TpMuguga_01g00149				1
TpMuguga_01g00148					1
TpMuguga_01g00324	5				5
TpMuguga_04g00541	20	3			3
TpMuguga_01g02030_2		1			1
TpMuguga_04g00542	1				5
TpMuguga_04g00543	8	4			2
TpMuguga_03g00550	9	6			3
TpMuguga_03g00747	118	23		1	9
TpMuguga_04g00546	9	2			6
TpMuguga_02g02315	4	3			7
TpMuguga_01g02365	5	4	1		1
TpMuguga_04g00547					3
TpMuguga_01g02360	13	2			3
TpMuguga_01g01148		1
TpMuguga_01g01149					1
TpMuguga_04g02470	4	1			7
TpMuguga_01g02210	20	4			4
TpMuguga_01g01143				1
TpMuguga_01g01140					1
TpMuguga_02g02350	13				3
TpMuguga_04g02670				1	1
TpMuguga_02g02035	6	4
TpMuguga_04g02690	2				5
TpMuguga_03g00040	2	5
TpMuguga_02g00858	15	3
TpMuguga_02g00859	1
TpMuguga_03g00897		1
TpMuguga_02g00850		4
TpMuguga_02g00851					1
TpMuguga_02g00853					1
TpMuguga_02g00854	1
TpMuguga_02g00855	3
TpMuguga_02g00856		5
TpMuguga_02g00857		1
TpMuguga_03g00899		1		1	2
TpMuguga_03g02035	87	18		1	1
TpMuguga_03g00898				1
TpMuguga_01g02545	19	25		2	1
TpMuguga_02g02725	15	12
TpMuguga_01g02785	7	7		2
TpMuguga_04g02855					8
TpMuguga_04g02500					1
TpMuguga_01g02145	1	2			3
TpMuguga_04g00236	3				7
TpMuguga_02g00490	25	1			11
TpMuguga_01g02210_2	14	1			12
TpMuguga_04g00235	3	2			6
TpMuguga_04g00231				2	1
TpMuguga_03g02915	3	1			5
TpMuguga_02g00492	12	4			2
TpMuguga_04g00238	2				2
TpMuguga_04g00239	2				4
TpMuguga_04g00081	7	8
TpMuguga_02g00494	12				8
TpMuguga_02g00495	3	1			5
TpMuguga_03g00109	23	14		2	4
TpMuguga_03g02865	2	2			1
TpMuguga_03g00633	3	3		1
TpMuguga_03g00103	6	1
TpMuguga_03g00102	15	9			5
TpMuguga_03g00320	3	4
TpMuguga_03g00107	6	3
TpMuguga_03g00106				1	4
TpMuguga_03g00457				1
TpMuguga_03g00104	1	2
TpMuguga_04g00128	7	23		2	7
TpMuguga_04g00122	6	11
TpMuguga_04g00691	13	3		1
TpMuguga_04g00692	37	7			1
TpMuguga_04g00121	3				1
TpMuguga_04g00126	6	3			2
TpMuguga_04g00127		3
TpMuguga_04g00696	33	5			9
TpMuguga_04g00697	8	2		1	7
TpMuguga_01g00527	15	6			3
TpMuguga_03g00327		3		1
TpMuguga_02g00078					1
TpMuguga_03g00732				1
TpMuguga_03g00128	8	4			3
TpMuguga_01g00031	16	8
TpMuguga_03g00215	17	3			10
TpMuguga_03g00214	9	1			9
TpMuguga_03g00212	61	1			14
TpMuguga_03g00211	1	3			1
TpMuguga_02g00075		1		1
TpMuguga_02g00274	2	2		2
TpMuguga_02g00272	1
TpMuguga_02g00476				1
TpMuguga_02g00477					1
TpMuguga_02g00475				1
TpMuguga_02g00470					1
TpMuguga_02g02500					2
TpMuguga_03g00692	4	1			1
TpMuguga_03g00691	1	1
TpMuguga_03g00690				1
TpMuguga_02g02505	3	2			3
TpMuguga_02g00479	11	2
TpMuguga_04g00584	3	1			1
TpMuguga_01g00206	10				3
TpMuguga_01g00207	4	3			1
TpMuguga_01g00202	13	3		1	16
TpMuguga_01g00200	4				3
TpMuguga_01g00201	10	3			7
TpMuguga_03g00679				1	1
TpMuguga_04g00901	4	4		1
TpMuguga_04g00902	10	9
TpMuguga_01g00133	7	7
TpMuguga_04g00904		1			8
TpMuguga_02g00613	18	1			7
TpMuguga_01g00208	8	4			2
TpMuguga_01g00209	23	3		1	6
TpMuguga_03g00073	1				1
TpMuguga_03g00072				1
TpMuguga_03g00071	1
TpMuguga_03g00076	2	2			1
TpMuguga_03g00075	4	3			5
TpMuguga_03g00074	4	4			3
TpMuguga_03g00079	5	2		2
TpMuguga_04g00583	1				5
TpMuguga_04g00517				1
TpMuguga_02g00391		1		2
TpMuguga_02g00355	12				8
TpMuguga_02g00106					2
TpMuguga_02g00107				1
TpMuguga_03g00850	1
TpMuguga_03g00853				1
TpMuguga_01g00338	5				3
TpMuguga_01g00339	7	2			6
TpMuguga_01g00332	4				10
TpMuguga_01g00445					1
TpMuguga_01g00330	5				7
TpMuguga_01g00331	8	3
TpMuguga_01g00440				1
TpMuguga_01g00337	2	10
TpMuguga_01g00334	8	10
TpMuguga_01g00335	11				13
TpMuguga_03g00858					1
TpMuguga_03g02510	5	3			3
TpMuguga_01g00840		2
TpMuguga_01g00842		1
TpMuguga_01g00846	1
TpMuguga_01g00026	18	27			17
TpMuguga_01g00027					1
TpMuguga_01g00024	14	1			2
TpMuguga_01g00023	3	1			1
TpMuguga_01g00020	12	14			3
TpMuguga_01g00530	5			1	2
TpMuguga_01g00531	1	1			1
TpMuguga_01g00532	2	3			6
TpMuguga_01g00533	16	14		1
TpMuguga_01g00534	4				2
TpMuguga_01g00535	3	1			6
TpMuguga_01g00536	13	1			1
TpMuguga_01g00537	3	3			1
TpMuguga_01g00538	13	14		1
TpMuguga_01g00539	20	21
TpMuguga_01g01001	21	25
TpMuguga_01g01000	22	6			11
TpMuguga_01g01007	8	6			1
TpMuguga_01g01004	45	5			6
TpMuguga_03g00846	19	3			2
TpMuguga_04g00838	13	6		1	7
TpMuguga_03g00844					2
TpMuguga_03g00842		2
TpMuguga_03g00843					3
TpMuguga_03g00840	9	5			2
TpMuguga_04g00839	2	6
TpMuguga_04g02045	5	2		1	5
TpMuguga_03g00849	1			1
TpMuguga_02g02290	15	9		1	15
TpMuguga_04g00261.gene					1
TpMuguga_02g02295					1
TpMuguga_03g00744					1
TpMuguga_01g00152		1
TpMuguga_03g02685	3	4		1
TpMuguga_01g00156	4				10
TpMuguga_01g00157	21	13		1	3
TpMuguga_01g00155	25	2			12
TpMuguga_01g00158	5			1	8
TpMuguga_03g00746	58	2			6
TpMuguga_04g00830		3
TpMuguga_04g00831	12	5			4
TpMuguga_01g00378		5		1	2
TpMuguga_04g00837	12	10
TpMuguga_04g02195	7				1
TpMuguga_01g02205	1
TpMuguga_04g02190	20	13		1
TpMuguga_01g01173	19	4			10
TpMuguga_02g00918	6	1		1	2
TpMuguga_01g01170	13	10
TpMuguga_01g01174	7	7			2
TpMuguga_02g00913					3
TpMuguga_02g00912	17	4
TpMuguga_04g02740					1
TpMuguga_02g00917	15	6			5
TpMuguga_02g00916	23	17			3
TpMuguga_01g00623	2	1
TpMuguga_01g02375	25	26			1
TpMuguga_02g00825	7	3			26
TpMuguga_02g00824		1			4
TpMuguga_02g00827	8	4			5
TpMuguga_02g00826	4				5
TpMuguga_02g00821		1			1
TpMuguga_02g00820	3
TpMuguga_04g02220				1
TpMuguga_04g02225	25	4			11
TpMuguga_03g02025	16	10			1
TpMuguga_02g02755		1
TpMuguga_04g00599	7	7
TpMuguga_04g00598	10	1		1
TpMuguga_02g02750		1
TpMuguga_04g00593	14	1			2
TpMuguga_04g00592	14	8		1	1
TpMuguga_04g00590	17	8
TpMuguga_01g02555		1
TpMuguga_04g00595	70	18			1
TpMuguga_04g00594	24	9			13
TpMuguga_01g02150	5	4		1
TpMuguga_04g02530	1	2			3
TpMuguga_04g00759	10	2			11
TpMuguga_04g00758	16	8			29
TpMuguga_02g02190	1
TpMuguga_02g02195	5			1	4
TpMuguga_04g00751	16	6			13
TpMuguga_04g00202				1
TpMuguga_04g00753	6	6			4
TpMuguga_04g00200		1
TpMuguga_04g00755	10				8
TpMuguga_04g00754	13	18			3
TpMuguga_04g00757	8	2
TpMuguga_04g00756	21	29		2	2
TpMuguga_03g00640					1
TpMuguga_03g00114	15	21		2	2
TpMuguga_03g00110				1
TpMuguga_03g00111	6	3			5
TpMuguga_03g00112	5	3			2
TpMuguga_03g00113	6	7
TpMuguga_04g00409	21	2
TpMuguga_04g00118	3				4
TpMuguga_04g00117	2	2
TpMuguga_04g00116	4	3
TpMuguga_04g00115		1
TpMuguga_04g00112	2	1
TpMuguga_04g00111	1
TpMuguga_04g00110	1	4
TpMuguga_02g00599	12	11			2
TpMuguga_02g00598	5				7
TpMuguga_02g00048					1
TpMuguga_02g00047					1
TpMuguga_02g00594	3	4			2
TpMuguga_02g00045					1
TpMuguga_02g00596	13	7			5
TpMuguga_02g00043				1	1
TpMuguga_02g00590	11
TpMuguga_02g00593	13	10			4
TpMuguga_03g00200	29	13			2
TpMuguga_03g00203	34	4			15
TpMuguga_03g00204	8	4			5
TpMuguga_03g00205	15	1			9
TpMuguga_03g00206	6			1	2
TpMuguga_03g00207	2	1
TpMuguga_03g00208	9	2			8
TpMuguga_03g00209	2
TpMuguga_04g00571	2	1
TpMuguga_04g00570	2
TpMuguga_02g00449		1			1
TpMuguga_02g00448		1			1
TpMuguga_04g00575	7	4			2
TpMuguga_04g00574	22	7			17
TpMuguga_04g00577	4	1			1
TpMuguga_04g00576	5	7			1
TpMuguga_04g00579					6
TpMuguga_04g00578	4	2		1	2
TpMuguga_02g00440				1
TpMuguga_02g00447					1
TpMuguga_02g00446		1		1
TpMuguga_02g00445		1
TpMuguga_03g00683	7				4
TpMuguga_04g00372				1
TpMuguga_04g00370	10	7		1
TpMuguga_02g00399	1
TpMuguga_04g00379				1
TpMuguga_01g00270	2	2			6
TpMuguga_03g00663	26	7
TpMuguga_01g00239	22	11			4
TpMuguga_01g00238	5				7
TpMuguga_03g00666	2				5
TpMuguga_03g00667	68	22			1
TpMuguga_03g00664	3	11
TpMuguga_03g00665	5	2		1
TpMuguga_01g00233	7				7
TpMuguga_01g00232					12
TpMuguga_01g00231	8	1			9
TpMuguga_01g00230	13			1	5
TpMuguga_01g00237	12				2
TpMuguga_01g00236	37	13		1
TpMuguga_01g00235	42	8			8
TpMuguga_01g00234	1				11
TpMuguga_03g00065	3	2		1	5
TpMuguga_03g00067		1			1
TpMuguga_02g00627					1
TpMuguga_02g00626	4				4
TpMuguga_02g00625	9			1	10
TpMuguga_02g00624					1
TpMuguga_02g00628	2	2
TpMuguga_03g00069				1
TpMuguga_02g02400	13	1			1
TpMuguga_02g02405	1				1
TpMuguga_04g00801					2
TpMuguga_04g00803	10	3			7
TpMuguga_02g00134		1
TpMuguga_02g00132	2
TpMuguga_04g00807	16	11			9
TpMuguga_04g00806	16	1			9
TpMuguga_04g00808	3				2
TpMuguga_02g00139					1
TpMuguga_02g00138				1
TpMuguga_01g00309	1	1
TpMuguga_01g00308	1
TpMuguga_01g00305	3				1
TpMuguga_01g00304	1
TpMuguga_01g00303	4	2		2	1
TpMuguga_01g00302	11				8
TpMuguga_01g00301	5				3
TpMuguga_01g00496					1
TpMuguga_01g00494	1	3
TpMuguga_01g00941	13	7			9
TpMuguga_01g00940	10				2
TpMuguga_01g00943	13				6
TpMuguga_01g00942	2	1			3
TpMuguga_01g00945	18
TpMuguga_01g00944	13	3			4
TpMuguga_01g00499				1
TpMuguga_01g00946		1		1
TpMuguga_01g00783	4	1		1	9
TpMuguga_01g00782	9	2			16
TpMuguga_01g00781	22	8			1
TpMuguga_01g00836				2
TpMuguga_01g00787	13	8			2
TpMuguga_01g00786	13	2
TpMuguga_01g00785	2	1			19
TpMuguga_01g00784	18	3			1
TpMuguga_01g00789		1			3
TpMuguga_01g00788	5	1			4
TpMuguga_01g00838				1
TpMuguga_01g00013		3			3
TpMuguga_01g00544	5	1			11
TpMuguga_01g00011	66	14
TpMuguga_01g00010		4			1
TpMuguga_01g00017	15	12		1	22
TpMuguga_01g00016	23	2		1	6
TpMuguga_01g00015	10	13			8
TpMuguga_01g00014	29	8
TpMuguga_01g01014	1				4
TpMuguga_01g01015	2	4			4
TpMuguga_01g00019	10	9			3
TpMuguga_01g01017	8	6			16
TpMuguga_01g01010	17	14			7
TpMuguga_01g01011	3	18
TpMuguga_01g01012	17	1			5
TpMuguga_01g01013	7	8			7
TpMuguga_03g00315	1			1	1
TpMuguga_04g02055	9	8			9
TpMuguga_01g02940					1
TpMuguga_04g02050				1
TpMuguga_01g02945	24	2			2
TpMuguga_03g02780				1	1
TpMuguga_01g00167	16	14		1
TpMuguga_01g00166	20	1			30
TpMuguga_01g00165	10	12			2
TpMuguga_01g00164	21	6			26
TpMuguga_01g00163	2				8
TpMuguga_01g00160	12	6			1
TpMuguga_04g00083	4	1
TpMuguga_01g00168	3				5
TpMuguga_04g00082	2	1
TpMuguga_03g00378				1
TpMuguga_03g00379	19	15			1
TpMuguga_03g02300	6	2			2
TpMuguga_03g02655	4	2
TpMuguga_03g02305	5	4			4
TpMuguga_02g00353	10	1			4
TpMuguga_02g00420	12	11
TpMuguga_02g00351	6				2
TpMuguga_02g00350					1
TpMuguga_01g02895	8	7			8
TpMuguga_02g00357	5	1			3
TpMuguga_01g02890	2				1
TpMuguga_02g00356	1				1
TpMuguga_01g01164	8	3		1	3
TpMuguga_01g01165	25	23			10
TpMuguga_01g01166	19	2			3
TpMuguga_01g01167	19	3			14
TpMuguga_01g01160		2
TpMuguga_01g01161	42	14		2	1
TpMuguga_01g01162	5	5			20
TpMuguga_01g01163	16	2			12
TpMuguga_02g00902	1
TpMuguga_02g00354	6	1			5
TpMuguga_01g01168	5	1			9
TpMuguga_01g01169	2				2
TpMuguga_02g00904				1	1
TpMuguga_03g00577	13	1		1	17
TpMuguga_01g02410	8	7
TpMuguga_01g02415	23	1		1	17
TpMuguga_04g00408	1				1
TpMuguga_03g00893	2	4		1
TpMuguga_03g00892	1	7		2	1
TpMuguga_03g00895	19				1
TpMuguga_03g00894	12	5		1
TpMuguga_02g00838	20			1	20
TpMuguga_02g00839	2				13
TpMuguga_02g00836				1
TpMuguga_02g00837	8	1		1	8
TpMuguga_03g00571	14	11			17
TpMuguga_02g00832					1
TpMuguga_02g00830				2
TpMuguga_01g02095	10	1		1	2
TpMuguga_04g02230	11	4
TpMuguga_01g02090	9	7		2	8
TpMuguga_03g02010	4	7		1	1
TpMuguga_02g02745	10	1			11
TpMuguga_04g00589	5	7			2
TpMuguga_02g02740	6	2			4
TpMuguga_01g02525	7	3		1
TpMuguga_04g00580	8	3		2	2
TpMuguga_01g02520	5
TpMuguga_04g00582	1				2
TpMuguga_04g00400	16	6
TpMuguga_03g00578	6	4			7
TpMuguga_04g02520				1
TpMuguga_03g00689	1	1			2
TpMuguga_02g02185	7	3			2
TpMuguga_04g00748	8				8
TpMuguga_04g00749	1	1		1	1
TpMuguga_04g00218					1
TpMuguga_04g00219					1
TpMuguga_04g00740		1
TpMuguga_04g00747	5	2			2
TpMuguga_01g02630		3		2
TpMuguga_01g02635	51	24			9
TpMuguga_01g00983	13	2			11
TpMuguga_03g00479	24	1		1	6
TpMuguga_03g00478	20	2
TpMuguga_03g00476		1
TpMuguga_03g00475	10	8			1
TpMuguga_03g02560	4	2		1	3
TpMuguga_03g00473					1
TpMuguga_03g00472	1			1	4
TpMuguga_03g00471	1	8			4
TpMuguga_03g00470	12				13
TpMuguga_04g00100	2	3
TpMuguga_04g00104	2	5
TpMuguga_04g00105	9	2
TpMuguga_04g00106	1	1
TpMuguga_04g00107	1
TpMuguga_04g00108	4				1
TpMuguga_03g00657	19	11
TpMuguga_03g02240	2	1			1
TpMuguga_03g00656	2				2
TpMuguga_02g00587	3	2			5
TpMuguga_02g00584	6				9
TpMuguga_02g00585					1
TpMuguga_02g00583	4	1
TpMuguga_02g00580	4	4		1
TpMuguga_02g00581	3	3			5
TpMuguga_02g00055		2
TpMuguga_02g00056	7	3			7
TpMuguga_02g00057	6	2			8
TpMuguga_02g00059				1
TpMuguga_03g00279				1
TpMuguga_03g00278					2
TpMuguga_04g00562	29	4		2	8
TpMuguga_04g00563	4	1			3
TpMuguga_04g00560		2			2
TpMuguga_04g00561	36	3			8
TpMuguga_04g00566	3	2			3
TpMuguga_04g00567	9	4
TpMuguga_04g00568	10				3
TpMuguga_04g00569	2
TpMuguga_04g00367				1	1
TpMuguga_04g00361				1
TpMuguga_04g00362				1
TpMuguga_04g00368	2	1			5
TpMuguga_04g00369	45	17		1	2
TpMuguga_03g00309	2	3			13
TpMuguga_03g00308	3
TpMuguga_03g00655	2				3
TpMuguga_03g00654	19	11			4
TpMuguga_03g00652					4
TpMuguga_03g00651	63	9
TpMuguga_03g00301	11	1
TpMuguga_03g00300	8	1
TpMuguga_03g00305	10	5		2
TpMuguga_03g00304	9	1
TpMuguga_03g00659	14	4
TpMuguga_01g00223				1
TpMuguga_03g00099	1	4
TpMuguga_02g00636	10	2			7
TpMuguga_02g00637	9	17
TpMuguga_03g00710	5				4
TpMuguga_03g00090	4				3
TpMuguga_03g00093	14				8
TpMuguga_03g00092	7	2		1	10
TpMuguga_02g00638	17	5			6
TpMuguga_02g00639	7	2			4
TpMuguga_03g00785	10	3
TpMuguga_03g00787	29				4
TpMuguga_03g00786	55	13		1
TpMuguga_03g00781	1				14
TpMuguga_01g00976	1	1			1
TpMuguga_02g02415	3	1
TpMuguga_02g00860	2	6		3
TpMuguga_01g00977					1
TpMuguga_03g00789	2	3		1
TpMuguga_03g00788	16	5		2	1
TpMuguga_01g00312	1
TpMuguga_01g00313	5	1			7
TpMuguga_01g00314	5				1
TpMuguga_01g00315	8	3
TpMuguga_01g00316	15	5			14
TpMuguga_01g00317	2
TpMuguga_02g00120					1
TpMuguga_02g00121					1
TpMuguga_02g00122		1
TpMuguga_04g00819	7	6			6
TpMuguga_02g00127		1
TpMuguga_01g01050	39	3			13
TpMuguga_01g01051	12	1			3
TpMuguga_01g00488	14	1			5
TpMuguga_01g01058	9	3			3
TpMuguga_01g00959	25	13		1	2
TpMuguga_01g00952	25	33			3
TpMuguga_01g00950	4	2			10
TpMuguga_01g00483	29	6
TpMuguga_01g00956	9	1			9
TpMuguga_01g00955	7	7			5
TpMuguga_01g00826	8	5			9
TpMuguga_01g00795		1
TpMuguga_01g00797	24	4			10
TpMuguga_01g00822					1
TpMuguga_01g00792	1				6
TpMuguga_03g00782	20	4			5
TpMuguga_01g00798	4				7
TpMuguga_01g00829				1
TpMuguga_01g00556	5	1			6
TpMuguga_01g00557	19	5			2
TpMuguga_01g00554	2				3
TpMuguga_01g00552	9	11			5
TpMuguga_01g00553	5	1			3
TpMuguga_01g00551	9	7		1
TpMuguga_01g00008	5	6
TpMuguga_01g00009				1
TpMuguga_01g00558	4	1
TpMuguga_01g00559		1			4
TpMuguga_03g00868		2		1
TpMuguga_03g00869		1
TpMuguga_03g00864	10	6
TpMuguga_01g02955	1				1
TpMuguga_01g02950	9	2			20
TpMuguga_03g00861				3
TpMuguga_03g00862				1
TpMuguga_03g00863				2
TpMuguga_03g02220		1
TpMuguga_01g00178	1	4
TpMuguga_01g00179	2	1		1
TpMuguga_01g00171	4	6		1
TpMuguga_01g00172	3				1
TpMuguga_01g00173					5
TpMuguga_01g00177					1
TpMuguga_03g02640	10	1			5
TpMuguga_03g02310	36	35			2
TpMuguga_01g01209					2
TpMuguga_01g01208		2			7
TpMuguga_03g02470_2	13	8		1	3
TpMuguga_03g02795	3				1
TpMuguga_01g01201	16				3
TpMuguga_01g01200	22	8			1
TpMuguga_01g01203	3
TpMuguga_01g01202	13
TpMuguga_01g01204	6				4
TpMuguga_01g01207	8	3
TpMuguga_01g01199	8	2			2
TpMuguga_01g01198	11	2			2
TpMuguga_04g02420	7	5			3
TpMuguga_02g00939				1
TpMuguga_02g00938				2
TpMuguga_01g01191	7	2		1	6
TpMuguga_02g00936				1
TpMuguga_01g01193	4				2
TpMuguga_01g01192	7				3
TpMuguga_01g01195		1			4
TpMuguga_01g01194	1	2			7
TpMuguga_01g01197	1
TpMuguga_01g01196	1	1		1	8
TpMuguga_04g00816	4	5			11
TpMuguga_03g00647	28	17
TpMuguga_04g00817	3				2
TpMuguga_03g00882	1	1
TpMuguga_03g00883				1
TpMuguga_04g02085	2				1
TpMuguga_01g02315		1
TpMuguga_03g00886	2	1
TpMuguga_03g00887		1
TpMuguga_01g02310	3	3			2
TpMuguga_04g00237	3	1			4
TpMuguga_04g02730				1
TpMuguga_03g00888		1		1
TpMuguga_03g00005	2	2		1
TpMuguga_04g02735	2	1			1
TpMuguga_02g00802	1	3
TpMuguga_02g00801		1
TpMuguga_02g00800				1
TpMuguga_02g00806		1
TpMuguga_01g02080	23	9			8
TpMuguga_02g00804	4				3
TpMuguga_03g02000	2			1
TpMuguga_04g00818	5				9
TpMuguga_03g02530_2	12	5		1	1
TpMuguga_02g02710_2	1				6
TpMuguga_03g00870	3	3
TpMuguga_01g00604	6	7
TpMuguga_04g02885	1				4
TpMuguga_04g02880	31	3		1
TpMuguga_03g00552	7	13		1
TpMuguga_02g02170	7	1
TpMuguga_04g00775				1
TpMuguga_04g00774	11	8			16
TpMuguga_02g02175	9	8		1	6
TpMuguga_01g01225	1	1			2
TpMuguga_04g00771	1				3
TpMuguga_04g00770	4				6
TpMuguga_01g02620	1	2		1	2
TpMuguga_01g02625	6	5
TpMuguga_04g00175	1	4
TpMuguga_04g00174	8				6
TpMuguga_04g00172		1
TpMuguga_03g00447				1
TpMuguga_02g00025	3	7			6
TpMuguga_03g00265				1
TpMuguga_02g00021	2	1			7
TpMuguga_02g00020	4	7			1
TpMuguga_02g00022	6				11
TpMuguga_04g00009	2	5
TpMuguga_04g00556	2	2			1
TpMuguga_04g02400	7	10			9
TpMuguga_04g00553	5	4			6
TpMuguga_04g00552	13	4
TpMuguga_04g00551	15	10			6
TpMuguga_04g00550	6				15
TpMuguga_04g00002	1	2			2
TpMuguga_04g00559		2
TpMuguga_04g00006		1
TpMuguga_04g00399	11	5
TpMuguga_04g00398	19	5
TpMuguga_03g00108	11	5			3
TpMuguga_03g00693					1
TpMuguga_04g00391	9	1
TpMuguga_04g00390	5				13
TpMuguga_04g00393	2				1
TpMuguga_04g00392	4	1
TpMuguga_04g00395	9				17
TpMuguga_04g00394	4				3
TpMuguga_04g00397	1	1		1	1
TpMuguga_04g00396	13	1			13
TpMuguga_02g00487	3			1	1
TpMuguga_02g00486	4				8
TpMuguga_02g00485	19	8			14
TpMuguga_02g00484	7	5
TpMuguga_02g00483	6	13			2
TpMuguga_02g00482		1
TpMuguga_02g00481	53	3			8
TpMuguga_02g00480	1				6
TpMuguga_02g00331				1
TpMuguga_02g00330				1
TpMuguga_02g00333		1
TpMuguga_03g00311	9	1			2
TpMuguga_02g00335				1
TpMuguga_02g00489	13	4			6
TpMuguga_02g00488	8	1			9
TpMuguga_03g00451	1
TpMuguga_03g00088	4				1
TpMuguga_03g00089	3				2
TpMuguga_03g00450		1		1	1
TpMuguga_03g00082	24	6			9
TpMuguga_03g00083	3
TpMuguga_03g00080				1
TpMuguga_03g00081	2	1
TpMuguga_03g00086	6	9
TpMuguga_03g00087	3	1			4
TpMuguga_03g00084	13	11		1	2
TpMuguga_03g00085	5
TpMuguga_02g02425	1	2
TpMuguga_03g00795	12	4			8
TpMuguga_03g00792	3	2			4
TpMuguga_03g00793	2				6
TpMuguga_03g00790	70	29		1
TpMuguga_03g00393	28	11		1	5
TpMuguga_03g00390				1
TpMuguga_03g00456			1		1
TpMuguga_04g00827	2
TpMuguga_04g00826	2	1		1	9
TpMuguga_01g00367	1	1
TpMuguga_01g00366		1
TpMuguga_04g00823					13
TpMuguga_04g00822	8	4
TpMuguga_04g00821	16
TpMuguga_04g00820	11	17
TpMuguga_02g00154					4
TpMuguga_01g00703		1		1
TpMuguga_01g00702					1
TpMuguga_01g00253		4			6
TpMuguga_01g00252	17	3			20
TpMuguga_01g00707	11	4			12
TpMuguga_04g02140_2	4
TpMuguga_01g00706	9			2	8
TpMuguga_04g00690	1				3
TpMuguga_01g00705	5	3			7
TpMuguga_01g00256	2	12
TpMuguga_04g00693	8	5		1	1
TpMuguga_01g00969	5	1			9
TpMuguga_01g00968	9	1			14
TpMuguga_01g00967	6	3		1
TpMuguga_01g00966	17	28		2	3
TpMuguga_01g00963					1
TpMuguga_01g00962	12	4			7
TpMuguga_01g00961	22	7			4
TpMuguga_02g02465_2	11	8
TpMuguga_01g00769				1
TpMuguga_01g00768	7				1
TpMuguga_02g02615	2	1
TpMuguga_01g00761	5	2			3
TpMuguga_01g00812					2
TpMuguga_01g00763	3				11
TpMuguga_01g00762	16	17			5
TpMuguga_01g00765	12				5
TpMuguga_01g00816					5
TpMuguga_01g00815	5	4			10
TpMuguga_01g00563	2	1
TpMuguga_01g00562		1	1
TpMuguga_01g00561	11	11		1
TpMuguga_01g00560	12				1
TpMuguga_01g00567					2
TpMuguga_01g00566	1	3			3
TpMuguga_01g00565	1				1
TpMuguga_01g00564	1				4
TpMuguga_01g00581	5	4
TpMuguga_01g00584				1
TpMuguga_01g00586					1
TpMuguga_04g00854				1
TpMuguga_01g00106		1		1
TpMuguga_01g00100					1
TpMuguga_01g00102		1
TpMuguga_02g00920	1				1
TpMuguga_02g00921		2		1
TpMuguga_03g02675		2			4
TpMuguga_02g00924				1
TpMuguga_02g00925				1
TpMuguga_02g00926					1
TpMuguga_02g00929	11				3
TpMuguga_01g00480	14	9			4
TpMuguga_01g00611		1		1
TpMuguga_01g00610	2	3			1
TpMuguga_01g00613				1
TpMuguga_01g00612				1
TpMuguga_01g00615	2	7		1
TpMuguga_01g00614	2	4
TpMuguga_01g00617	1	7
TpMuguga_01g00616	4	2
TpMuguga_01g00619	2	8			3
TpMuguga_01g00618	3	6		1
TpMuguga_01g01210	1
TpMuguga_01g01211	2	4
TpMuguga_01g01216	6	3			5
TpMuguga_01g01217	1	1			9
TpMuguga_01g01214	10	4			3
TpMuguga_01g01215	2				9
TpMuguga_01g01188	13	7			4
TpMuguga_01g01189	2	2
TpMuguga_03g00216	8				4
TpMuguga_01g01182	8	1
TpMuguga_01g01183	2				2
TpMuguga_01g01180	6	7			3
TpMuguga_01g01181	1	4
TpMuguga_01g01187	11	4
TpMuguga_01g01184	22	11
TpMuguga_01g00924	2				5
TpMuguga_03g00474	17	8
TpMuguga_01g02435				1	1
TpMuguga_03g00210	22	1			10
TpMuguga_01g02430	60	12		1	9
TpMuguga_01g02985	34	5			7
TpMuguga_03g00357					1
TpMuguga_01g02320					1
TpMuguga_04g02095	7	2			1
TpMuguga_01g02325	11	2
TpMuguga_02g00814	14	9
TpMuguga_02g02220					1
TpMuguga_02g00816	4	9
TpMuguga_02g00817	14	20			7
TpMuguga_02g00810		7			1
TpMuguga_02g00811		1			2
TpMuguga_02g00812	16	5			2
TpMuguga_02g00813	5	1			8
TpMuguga_03g00352	20	2
TpMuguga_02g00818	8	15
TpMuguga_03g00601	9	10			2
TpMuguga_04g00764		1
TpMuguga_03g00350					2
TpMuguga_04g00766	2	1		1	2
TpMuguga_04g00767	2	2			5
TpMuguga_02g02765		1		2
TpMuguga_03g00351	5	5			9
TpMuguga_01g02055	1				2
TpMuguga_01g03050	3	11			4
TpMuguga_01g00004				1
TpMuguga_03g00547	6	5			4
TpMuguga_01g02185	9	2			5
TpMuguga_04g02545	76	25			10
TpMuguga_01g02180	55	15			3
TpMuguga_03g02105		2			4
TpMuguga_04g02895	7	1			2
TpMuguga_02g02160	20	3			10
TpMuguga_02g02165	8
TpMuguga_04g00496				1
TpMuguga_01g02615	6	4			7
TpMuguga_03g00546	8	8			2
TpMuguga_04g00492	1			1
TpMuguga_01g02610	18	11		2	8
TpMuguga_01g00003		1
TpMuguga_04g00499		1
TpMuguga_04g00463				1
TpMuguga_03g00515	14	2
TpMuguga_03g00545	10	3			4
TpMuguga_02g02095		1
TpMuguga_04g00166	41	9			7
TpMuguga_04g00167	2	1			2
TpMuguga_04g00164	8	7			2
TpMuguga_04g00165	28				2
TpMuguga_04g00162	2				11
TpMuguga_04g00163	5				5
TpMuguga_04g00161	3				8
TpMuguga_04g00168	4				15
TpMuguga_04g00169					4
TpMuguga_03g00696		1
TpMuguga_02g00036	1				3
TpMuguga_03g00528	22
TpMuguga_02g00033	1
TpMuguga_03g00253					1
TpMuguga_03g00520	1	1
TpMuguga_03g00251				1
TpMuguga_03g00250	5	11			2
TpMuguga_02g00038					2
TpMuguga_04g00548	8				1
TpMuguga_04g00549	2	3		1	6
TpMuguga_02g02780				1	2
TpMuguga_04g00019	6	5			1
TpMuguga_03g00411	1				6
TpMuguga_03g00413		1
TpMuguga_03g00412					1
TpMuguga_04g00012	3	5	1
TpMuguga_04g00013		12
TpMuguga_04g00010	1	1
TpMuguga_04g00011	1	1
TpMuguga_04g00544	25	16			7
TpMuguga_04g00545	9				4
TpMuguga_04g00014	9	15			1
TpMuguga_04g00015	1	7
TpMuguga_02g02545	3	4		1
TpMuguga_04g00389	15	3		1	18
TpMuguga_02g02540		1
TpMuguga_03g00865		1		1
TpMuguga_04g00382	11	9		1
TpMuguga_04g00383	9				2
TpMuguga_04g00381				1
TpMuguga_04g00386				1
TpMuguga_04g00387				1
TpMuguga_04g00384	3	1			6
TpMuguga_02g00498	21	10		1	6
TpMuguga_02g00499	28	5		1	10
TpMuguga_02g00328					1
TpMuguga_03g00639				1
TpMuguga_03g00638				1
TpMuguga_02g00322					1
TpMuguga_02g00491	9	2
TpMuguga_02g00320	4
TpMuguga_02g00493	18				1
TpMuguga_02g00326	17	7
TpMuguga_02g00327	3	3
TpMuguga_02g00496	8				4
TpMuguga_02g00497	12	2
TpMuguga_01g02480_3	75	43			5
TpMuguga_02g02430				1
TpMuguga_03g00603	1
TpMuguga_04g00558	1	3
TpMuguga_01g00376	5				5
TpMuguga_01g00377	2	2			2
TpMuguga_01g00374	13	15			8
TpMuguga_01g00375	3	2			6
TpMuguga_03g00745		1
TpMuguga_01g00373	30	8		1	6
TpMuguga_02g00148	16
TpMuguga_04g00909	4	1			4
TpMuguga_02g00146	16	7
TpMuguga_02g00147	4	7			3
TpMuguga_04g00832	2				1
TpMuguga_04g00834	6	7			7
TpMuguga_04g00835	17	4			1
TpMuguga_02g00140		1
TpMuguga_01g00379				1
TpMuguga_02g00618	26	8		1
TpMuguga_02g00619	3	2			12
TpMuguga_03g00678				1
TpMuguga_04g00903		3			3
TpMuguga_01g01078				2
TpMuguga_04g00905	5	4			3
TpMuguga_02g00610	2
TpMuguga_02g00206				2
TpMuguga_01g00778	18	8			5
TpMuguga_01g00779	15	4			10
TpMuguga_01g00808		1
TpMuguga_01g00809	3	1		1
TpMuguga_01g00805	15	1			9
TpMuguga_01g00777	5	3			4
TpMuguga_01g00775	28	10			4
TpMuguga_01g00079					7
TpMuguga_01g00078	52	24			2
TpMuguga_01g00574				1
TpMuguga_01g00575	39	23		1	1
TpMuguga_01g00570	1				1
TpMuguga_01g00590	5	3		1
TpMuguga_03g02245	1				2
TpMuguga_01g00594				3	1
TpMuguga_01g00595	2
TpMuguga_01g00598	5			1	8
TpMuguga_03g02800	3	10			5
TpMuguga_04g00458		1
TpMuguga_01g00972	3			1	3
TpMuguga_01g00973	2	2		1	2
TpMuguga_03g02805	1	3
TpMuguga_01g00118	4	1			5
TpMuguga_01g00119	7	2		1	5
TpMuguga_01g00978	3	1			2
TpMuguga_01g00979	4				3
TpMuguga_01g00114					4
TpMuguga_01g00115	12	4		1	15
TpMuguga_01g00112	5	1
TpMuguga_01g00113	5	4			8
TpMuguga_01g00110					1
TpMuguga_01g00111	6	1
TpMuguga_04g00844	1				5
TpMuguga_04g00459		1
TpMuguga_02g00955				2
TpMuguga_02g00956		1		1
TpMuguga_02g00951	9	2
TpMuguga_02g00952		1		2
TpMuguga_03g02660		1
TpMuguga_04g02390	6				17
TpMuguga_03g02665	10	11
TpMuguga_03g00570	3			1	3
TpMuguga_01g00603		1		1
TpMuguga_01g00606	3	5
TpMuguga_01g00607	7	15		1
TpMuguga_01g01229	17	18
TpMuguga_01g00605	3	5
TpMuguga_01g01227	2	11
TpMuguga_01g01226	2	5		1
TpMuguga_01g00608	3	9		1
TpMuguga_01g00609	2	6
TpMuguga_01g01223	8	12
TpMuguga_01g01220	9	2
TpMuguga_04g02150	65	3
TpMuguga_02g02305		2
TpMuguga_04g02155	22	4			20
TpMuguga_01g02135_3	5	3		1
TpMuguga_02g02240	8	3
TpMuguga_01g02335	58	35			5
TpMuguga_01g02330	3	7			7
TpMuguga_01g02995		1		1
TpMuguga_04g02710	2	3			7
TpMuguga_02g02235	1	1
TpMuguga_01g00647	2	1
TpMuguga_03g02065	4	3			3
TpMuguga_03g02060	7	16			3
TpMuguga_04g00715	5	2			4
TpMuguga_04g00714	25	1		1	15
TpMuguga_04g00717	5	1			1
TpMuguga_04g00716	34	4		1	6
TpMuguga_04g00711	1				1
TpMuguga_04g00713	8				3
TpMuguga_04g00712	3				1
TpMuguga_04g00719	2				10
TpMuguga_04g00718	25	7
TpMuguga_01g02040	3	1		1
TpMuguga_01g02510	1
TpMuguga_01g02045					3
TpMuguga_01g03065	5			1	1
TpMuguga_01g02420		1
TpMuguga_04g02370	2	1			5
TpMuguga_04g02375	11	3			1
TpMuguga_03g00885	1	2		1
TpMuguga_01g02190					2
TpMuguga_03g02110	19	6		1	8
TpMuguga_01g02195	12			1
TpMuguga_04g02575	2				2
TpMuguga_03g02115	8	11
TpMuguga_02g02150	1
TpMuguga_01g02605	8	1
TpMuguga_03g00530	6	2			3
TpMuguga_04g00629				1	4
TpMuguga_04g00253	6	2			3
TpMuguga_04g00153	45	41
TpMuguga_04g00152	11	2			12
TpMuguga_04g00151	9	2			1
TpMuguga_04g00150	3	13
TpMuguga_04g00625	6	5			14
TpMuguga_04g00156	14	2			5
TpMuguga_04g00626	2	1			3
TpMuguga_03g02790	1	1
TpMuguga_02g00558	3	4			7
TpMuguga_02g00009		1
TpMuguga_02g00008				1
TpMuguga_03g00248	2	1			6
TpMuguga_03g00249	13	6			2
TpMuguga_04g00259					2
TpMuguga_02g00551		4		1
TpMuguga_02g00550	16			1	5
TpMuguga_02g00001	5	17
TpMuguga_02g00552	6	2			6
TpMuguga_02g00555	6	1			7
TpMuguga_04g00623	4	2			2
TpMuguga_02g00557					3
TpMuguga_02g00556	3	2			9
TpMuguga_04g00622	16	4			5
TpMuguga_04g00029				1
TpMuguga_03g00401	10	3
TpMuguga_04g00536				1
TpMuguga_04g00023	4	4
TpMuguga_04g00022	1			4
TpMuguga_04g00021	43	23			5
TpMuguga_04g00020	14	15
TpMuguga_01g02885	1
TpMuguga_03g00537	9				1
TpMuguga_03g00629	20	14		1
TpMuguga_03g00627					2
TpMuguga_03g00624	4	3
TpMuguga_03g00623	4	2
TpMuguga_03g00620				1
TpMuguga_03g00331				2
TpMuguga_03g00334	9	1			3
TpMuguga_01g02880	2	4
TpMuguga_03g00337	15	5			3
TpMuguga_03g00339	1	2		2
TpMuguga_04g00441	11				1
TpMuguga_04g00440	11	5		1
TpMuguga_04g00443	5				7
TpMuguga_02g00798					2
TpMuguga_04g00445	2	7			1
TpMuguga_04g00444	12				2
TpMuguga_04g00447		1
TpMuguga_04g00446	12	6
TpMuguga_04g00449					1
TpMuguga_04g00448	7			2	7
TpMuguga_02g00791					1
TpMuguga_02g00797	36	25		4
TpMuguga_02g00796	3	2
TpMuguga_02g00795	6				5
TpMuguga_04g00442	3				6
TpMuguga_02g00771	28	12			9
TpMuguga_02g00770	10	11			2
TpMuguga_01g00349	15	13
TpMuguga_02g00772	39	7		1	12
TpMuguga_04g00849	6	7			5
TpMuguga_02g00774	11	12		1	1
TpMuguga_02g00777	4	3			6
TpMuguga_02g00779	4	5			5
TpMuguga_02g00778	3	1
TpMuguga_01g00341	2				3
TpMuguga_01g00340	4				2
TpMuguga_01g00347	14	3			8
TpMuguga_01g00346	13	10			1
TpMuguga_01g00345	17	9
TpMuguga_01g00344	1	2			6
TpMuguga_03g00811	32	14			9
TpMuguga_02g00171	8	3			3
TpMuguga_02g00170		1		1	2
TpMuguga_02g00174	10	5		1
TpMuguga_03g00360	15	3		1	2
TpMuguga_02g00179	1	4
TpMuguga_02g00178	11	2		1	8
TpMuguga_02g00935	7	3			3
TpMuguga_02g00933	6	11
TpMuguga_03g00538	6	8
TpMuguga_02g00932	3	2
TpMuguga_03g00539	18	9			1
TpMuguga_02g00931	27	5		1	21
TpMuguga_03g00816	9	2		1
TpMuguga_03g00245				2
TpMuguga_02g00553	6
TpMuguga_03g00531				1	6
TpMuguga_01g00960	1	1			1
TpMuguga_01g00298	4	3
TpMuguga_01g00748	5	3
TpMuguga_01g00747	19	3
TpMuguga_03g00536	13	2
TpMuguga_01g00297	5	4			2
TpMuguga_01g00744	2	2			3
TpMuguga_01g00743	14	5			4
TpMuguga_01g00742	8	3			3
TpMuguga_01g00741	42	8
TpMuguga_01g00292	2	2			8
TpMuguga_03g00242	6	9		1
TpMuguga_01g00333	4	3			5
TpMuguga_03g02900	27	20		1
TpMuguga_03g02270		1
TpMuguga_03g02275	12	6		1	10
TpMuguga_01g00905	1	2			1
TpMuguga_01g00904	16	4
TpMuguga_01g00901	3	2			1
TpMuguga_01g00900	28	9			3
TpMuguga_01g00903	2	1			1
TpMuguga_01g00902	20	20			9
TpMuguga_01g00336	55	67		2
TpMuguga_01g00909					1
TpMuguga_03g00566	7				2
TpMuguga_01g00127	19	7
TpMuguga_01g00126	9	7			5
TpMuguga_01g00125	10	4			1
TpMuguga_01g00124	14	6			8
TpMuguga_04g02635_2	3	3			3
TpMuguga_01g00129	9	1
TpMuguga_01g00128	12	7			5
TpMuguga_04g00537	1			1
TpMuguga_02g00944	4	1			1
TpMuguga_02g00527		2
TpMuguga_02g00942				1
TpMuguga_02g00940				1
TpMuguga_02g00941				1
TpMuguga_03g02615					5
TpMuguga_04g02385	2
TpMuguga_04g00530	1
TpMuguga_03g00408	19	6			1
TpMuguga_01g00633	2				1
TpMuguga_01g00632	14	4		1	10
TpMuguga_01g00631	22	17
TpMuguga_01g00630	2	1			8
TpMuguga_01g00639					1
TpMuguga_01g01230					1
TpMuguga_01g01232	5	1			3
TpMuguga_01g01233	5	4
TpMuguga_01g02850				1
TpMuguga_04g02140	4	1			4
TpMuguga_04g02410	4	4			8
TpMuguga_03g02580				1
TpMuguga_03g02720	4	12			5
TpMuguga_03g02050	3	1			1
TpMuguga_03g02725	11	8			4
TpMuguga_03g02055				1	3
TpMuguga_04g00908	19	1			7
TpMuguga_01g02290	5	1			11
TpMuguga_01g02295				1
TpMuguga_03g02590_2				1
TpMuguga_04g02865	5	9			2
TpMuguga_03g00514					1
TpMuguga_04g02080	12	5			6
TpMuguga_04g02700		1			4
TpMuguga_04g02560_2	1	1			2
TpMuguga_02g02205	1	1		1
TpMuguga_03g02295	5	3		1
TpMuguga_04g00706	20	12			10
TpMuguga_04g00707	29	13
TpMuguga_04g00704	1	2
TpMuguga_04g00705	5	6		1	1
TpMuguga_04g00702	1	1
TpMuguga_02g02145	51	5		1	4
TpMuguga_04g00700	10	2		1	1
TpMuguga_04g00701	1			1
TpMuguga_04g00708	10	1			4
TpMuguga_01g02070	14	11		2
TpMuguga_01g02455	2	4			5
TpMuguga_02g00337		1			1
TpMuguga_04g02365	2	2			4
TpMuguga_04g02560	2	1		1	7
TpMuguga_04g00836	2			2	4
TpMuguga_03g02120					7
TpMuguga_01g02840_2	15	4			1
TpMuguga_01g00929	3	4		1
TpMuguga_03g00234	1
TpMuguga_03g00588					3
TpMuguga_01g00028	13	12			2
TpMuguga_02g00705	5	1
TpMuguga_01g00431		1
TpMuguga_04g00638	1				2
TpMuguga_02g00255	1
TpMuguga_01g03040_2					2
TpMuguga_04g00149	9	9			2
TpMuguga_04g00145				1
TpMuguga_04g00146	7	2
TpMuguga_04g00147	22	7			1
TpMuguga_04g00140	85	13		1	3
TpMuguga_04g00141	21	5			5
TpMuguga_04g00142					1
TpMuguga_04g00143	5	2			5
TpMuguga_01g02700	1	1			2
TpMuguga_01g00920	1
TpMuguga_01g00434					1
TpMuguga_02g00548	2	3			3
TpMuguga_02g00549	10	10			2
TpMuguga_02g00018		4			2
TpMuguga_02g00019	4	4
TpMuguga_02g00016	21	7
TpMuguga_02g00017	11	8		2
TpMuguga_02g00010		2
TpMuguga_02g00547				1
TpMuguga_02g00544	8	2		1
TpMuguga_02g00545					3
TpMuguga_03g00439				1
TpMuguga_04g00528		2
TpMuguga_03g00433	8	3			1
TpMuguga_04g00527					1
TpMuguga_03g00431	3	1			18
TpMuguga_04g00671	10	6			6
TpMuguga_01g01009	11	7			9
TpMuguga_04g00521	1
TpMuguga_01g01008	26	4			2
TpMuguga_04g00035	6			1	3
TpMuguga_04g00036	1
TpMuguga_03g00181				1
TpMuguga_03g00186				2
TpMuguga_03g00185		1		1
TpMuguga_03g00188		1
TpMuguga_04g02815_2	1				1
TpMuguga_01g01003	11	6			5
TpMuguga_02g00302	1				3
TpMuguga_02g00303	1	3			3
TpMuguga_02g00304	6
TpMuguga_03g00340	6	3
TpMuguga_03g00343	12	2
TpMuguga_01g01002	20	11
TpMuguga_02g00308					1
TpMuguga_02g00309	1	1		1
TpMuguga_03g00618		1
TpMuguga_03g00349	3				3
TpMuguga_03g00348	17	1			14
TpMuguga_04g00453	4	3			4
TpMuguga_04g00450	5	6			1
TpMuguga_02g00788	2	5
TpMuguga_04g00454	9	3		1	9
TpMuguga_04g00455					1
TpMuguga_02g00784	4				9
TpMuguga_02g00785				1
TpMuguga_02g00786	2	1
TpMuguga_02g00417	11
TpMuguga_02g00780	10				5
TpMuguga_02g00782	14	10
TpMuguga_02g00783	12	3
TpMuguga_04g00320	1
TpMuguga_04g00321					2
TpMuguga_02g00762		2			1
TpMuguga_02g00763		1		1
TpMuguga_03g00765					1
TpMuguga_03g00764		1
TpMuguga_02g00766	2	2			2
TpMuguga_01g00359					1
TpMuguga_02g00764					1
TpMuguga_03g00847	10	1			13
TpMuguga_01g00355	5	4
TpMuguga_02g00768	11	3		1	16
TpMuguga_01g00357	1
TpMuguga_01g00350	14	3			15
TpMuguga_01g00351	3				1
TpMuguga_01g00352					2
TpMuguga_02g02440	5	10
TpMuguga_02g00164	15	24
TpMuguga_02g00165	4	13
TpMuguga_02g00166	11	6			1
TpMuguga_02g00167	5				7
TpMuguga_02g00161					4
TpMuguga_02g00162	31	5		1	2
TpMuguga_02g00163	14	1
TpMuguga_01g00951	8				3
TpMuguga_02g00168	3	4
TpMuguga_02g00169	13	8
TpMuguga_03g00600	1				1
TpMuguga_03g00841	4				2
TpMuguga_03g00297	2	6
TpMuguga_03g00295		2
TpMuguga_03g00292	29	2
TpMuguga_03g00291	5	2			1
TpMuguga_02g00965	3	4			5
TpMuguga_03g00299	5	12
TpMuguga_03g00511				1	1
TpMuguga_03g00848					14
TpMuguga_03g00602	8	3			3
TpMuguga_01g00289	19	8			8
TpMuguga_01g00286	34	17			14
TpMuguga_01g00287					5
TpMuguga_01g00284	11	12			8
TpMuguga_01g00285	3	2			7
TpMuguga_01g00282	3	2			7
TpMuguga_01g00283	46	4			9
TpMuguga_01g00280	2	2			8
TpMuguga_01g00281	33	6			9
TpMuguga_01g00753	15	3			6
TpMuguga_01g00754	7				2
TpMuguga_01g00755	8	10			8
TpMuguga_01g00756	17				2
TpMuguga_01g00757	4				3
TpMuguga_01g00758	16	9			20
TpMuguga_01g00759	10	13			19
TpMuguga_04g00922		1
TpMuguga_01g00261	4	2		1
TpMuguga_02g00773	4	3
TpMuguga_01g00348	14	3			2
TpMuguga_03g02265					1
TpMuguga_03g02910	9	1		1
TpMuguga_04g00848	15	1			4
TpMuguga_01g00916	2	3			2
TpMuguga_01g00914	1	2		1
TpMuguga_01g00915	1	2			7
TpMuguga_01g00912					1
TpMuguga_04g00924	4	3		1	10
TpMuguga_03g02860	4	3
TpMuguga_04g00925	23	15			7
TpMuguga_01g00918	26	7
TpMuguga_01g00919	11	6		1
TpMuguga_04g00845	13	13			12
TpMuguga_01g00137					2
TpMuguga_01g00130	20	1			2
TpMuguga_01g00131	3	5
TpMuguga_01g00132	6	5			2
TpMuguga_01g00342				1
TpMuguga_01g00138				1
TpMuguga_04g00847	14	6			4
TpMuguga_03g00502		1
TpMuguga_04g00846	21	3		1	5
TpMuguga_02g02320	1	3
TpMuguga_04g00841		2			1
TpMuguga_04g00840			1	1	1
TpMuguga_04g00776				1
TpMuguga_04g00842	4	9	1		14
TpMuguga_01g01080					1
TpMuguga_01g01087	7	2			1
TpMuguga_01g01085	2				1
TpMuguga_01g01084				1
TpMuguga_01g00620	11	17		1
TpMuguga_01g00621	3	9		1
TpMuguga_01g00622	6	2			9
TpMuguga_01g01088	16				5
TpMuguga_01g00624	2	1			7
TpMuguga_01g00626	4	5			7
TpMuguga_04g00772	5				8
TpMuguga_04g02170		1
TpMuguga_03g02730	13	3			2
TpMuguga_03g02040	58	8		2
TpMuguga_04g02280				1
TpMuguga_01g02285		1
TpMuguga_03g00721	12
TpMuguga_03g02810	12	2			9
TpMuguga_03g00046	7				3
TpMuguga_03g00609				1
TpMuguga_04g02775				1
TpMuguga_04g02770	102	44		1	2
TpMuguga_03g02285	2				7
TpMuguga_03g00263		2		1	1
TpMuguga_02g02215	1
TpMuguga_04g00738		1
TpMuguga_03g00047	2
TpMuguga_04g00733				1
TpMuguga_04g00736					1
TpMuguga_04g00735		2
TpMuguga_04g00734				1
TpMuguga_03g00644				1
TpMuguga_01g02060	14	4
TpMuguga_01g02065	21	8			15
TpMuguga_03g00044	5	3		1	6
TpMuguga_01g02440				2
TpMuguga_04g02350	1	1
TpMuguga_04g02600	1			1
TpMuguga_04g02605		5	1
TpMuguga_04g02590					4
TpMuguga_03g02135	5				11
TpMuguga_03g00045	8	5
TpMuguga_02g02680		1			1
TpMuguga_01g02660	7	3		1
[truncated: 692 more rows]
