# Supplementary material for: The genomes of three stocks comprising the most widely utilized live sporozoite Theileria parva vaccine exhibit very different degrees and patterns of sequence divergence
Source: BMC Genomics. 2015 Sep 24;16:729. doi: 10.1186/s12864-015-1910-9 (PMC4583173; doi:10.1186/s12864-015-1910-9)
Supplement: Additional file 4: Table S4. — Shows the 100 genes in the Muguga reference genome sequence with the lowest average read mapping coverage from Kiambu5 whole genome shotgun sequencing reads. (XLSX 37 kb) [file 12864_2015_1910_MOESM4_ESM.xlsx]

## Sheet: selected_low_coverage.csv
Locus Tag	Mean Mapping coverage	Percent of locus Covered by mapping	Product Name
TpMuguga_01g00006	0.0283	2.8%	hypothetical protein
TpMuguga_01g00255	0.5848	33.7%	hypothetical protein
TpMuguga_01g00256	1.9466	24.5%	Domain of unknown function DUF529
TpMuguga_01g00288	0.0131	1.3%	hypothetical protein
TpMuguga_01g00464	0.6852	9.4%	hypothetical protein
TpMuguga_01g00482	0.0544	5.0%	hypothetical protein
TpMuguga_01g00555	2.1837	53.7%	hypothetical protein
TpMuguga_01g00670	0.1335	13.0%	hypothetical protein
TpMuguga_01g00673	0.5876	58.8%	H/ACA ribonucleoprotein complex subunit 3
TpMuguga_01g00690	2.0231	61.1%	hypothetical protein
TpMuguga_01g02715	0.1437	8.6%	TBC domain-containing protein kinase-like protein
TpMuguga_01g02840	1.2386	50.9%	hypothetical protein
TpMuguga_01g02930	0.5016	17.8%	-
TpMuguga_02g00002	0.1295	12.4%	Domain of unknown function DUF529
TpMuguga_02g00003	0.2541	16.0%	hypothetical protein
TpMuguga_02g00004	0.0236	2.4%	hypothetical protein
TpMuguga_02g00006	0.0067	0.7%	hypothetical protein
TpMuguga_02g00526	0.3516	21.4%	hypothetical protein
TpMuguga_02g00527	0.7218	21.2%	hypothetical protein
TpMuguga_02g00564	0.0088	0.9%	hypothetical protein
TpMuguga_02g00592	0.2124	14.1%	hypothetical protein
TpMuguga_02g00608	0.5315	10.1%	hypothetical protein
TpMuguga_02g00819	0.3047	8.3%	hypothetical protein
TpMuguga_02g00895	0.3303	30.8%	hypothetical protein
TpMuguga_02g00896	0.2336	16.1%	hypothetical protein
TpMuguga_02g02490	0.0323	3.2%	hypothetical protein
TpMuguga_02g02695	1.3772	46.9%	-
TpMuguga_03g00193	0.2498	25.0%	hypothetical protein
TpMuguga_03g00194	0.0316	3.2%	hypothetical protein
TpMuguga_03g00213	0.3110	28.3%	Domain of unknown function DUF529
TpMuguga_03g00217	0.0387	3.9%	hypothetical protein
TpMuguga_03g00298	2.0545	20.9%	hypothetical protein
TpMuguga_03g00342	1.6203	16.5%	hypothetical protein
TpMuguga_03g00400	0.0462	4.6%	hypothetical protein
TpMuguga_03g00559	1.7272	65.9%	hypothetical protein
TpMuguga_03g00561	0.1176	10.0%	hypothetical protein
TpMuguga_03g00563	0.0182	1.8%	hypothetical protein
TpMuguga_03g00564	0.0283	2.8%	hypothetical protein
TpMuguga_03g00720	0.7882	11.0%	hypothetical protein
TpMuguga_03g00748	0.4218	25.2%	hypothetical protein
TpMuguga_03g00876	0.1991	15.0%	hypothetical protein
TpMuguga_03g00877	0.9649	40.0%	hypothetical protein
TpMuguga_03g02100	1.3733	68.7%	Ribose 5-phosphate isomerase A (phosphoriboisomerase A)
TpMuguga_03g02120	0.4444	44.4%	hypothetical protein
TpMuguga_03g02280	0.1393	13.9%	hypothetical protein
TpMuguga_03g02400	0.1018	10.2%	hypothetical protein
TpMuguga_03g02430	0.0000	0.0%	hypothetical protein
TpMuguga_04g00001	0.2503	24.5%	hypothetical protein
TpMuguga_04g00016	0.3650	12.1%	hypothetical protein
TpMuguga_04g00017	0.0134	1.3%	hypothetical protein
TpMuguga_04g00096	0.7855	51.7%	hypothetical protein
TpMuguga_04g00101	1.5694	46.9%	hypothetical protein
TpMuguga_04g00102	0.0000	0.0%	hypothetical protein
TpMuguga_04g00103	0.1404	14.0%	hypothetical protein
TpMuguga_04g00246	0.9868	14.9%	hypothetical protein
TpMuguga_04g02000	0.2034	20.3%	hypothetical protein
TpMuguga_04g02010	0.2421	24.2%	hypothetical protein
TpMuguga_05g00001	0.0825	6.1%	hypothetical protein
TpMuguga_05g00002	0.0506	5.1%	hypothetical protein
TpMuguga_05g00009	0.0385	3.8%	hypothetical protein
TpMuguga_05g00019	0.0356	3.6%	Elongation factor Tu GTP binding domain
TpMuguga_05g00020	0.0398	4.0%	hypothetical protein
TpMuguga_05g00021	0.0156	1.6%	hypothetical protein
TpMuguga_05g00022	0.0376	3.8%	hypothetical protein
TpMuguga_05g00027	0.0000	0.0%	hypothetical protein
TpMuguga_05g00028	0.1117	11.2%	DNA-directed RNA polymerase subunit beta
TpMuguga_05g00029	0.0455	4.5%	DNA-directed RNA polymerase subunit gamma
TpMuguga_05g00030	0.0711	7.1%	hypothetical protein
TpMuguga_05g00031	0.0000	0.0%	hypothetical protein
TpMuguga_05g00032	0.0000	0.0%	hypothetical protein
TpMuguga_05g00033	0.1235	12.3%	hypothetical protein
TpMuguga_05g00034	0.0000	0.0%	hypothetical protein
TpMuguga_05g00035	0.0000	0.0%	hypothetical protein
TpMuguga_05g00036	0.0000	0.0%	hypothetical protein
TpMuguga_05g00037	1.8101	92.4%	hypothetical protein
TpMuguga_05g00038	0.0000	0.0%	hypothetical protein
TpMuguga_05g00039	0.0892	8.9%	hypothetical protein
TpMuguga_05g00040	0.0000	0.0%	hypothetical protein
TpMuguga_05g00041	0.0343	3.4%	hypothetical protein
TpMuguga_05g00042	0.0247	2.5%	DNA-directed RNA polymerase subunit beta''
TpMuguga_05g00043	0.0211	2.1%	DNA-directed RNA polymerase subunit beta''
TpMuguga_05g00044	0.1126	10.1%	hypothetical protein
TpMuguga_05g02015	0.0000	0.0%	-
TpMuguga_05g02025	0.0417	4.2%	-
TpMuguga_05g02050	0.0211	2.1%	-
TpMuguga_05g02055	0.0000	0.0%	-
TpMuguga_05g02075	0.0378	3.8%	-
TpMuguga_05g02080	0.1176	11.8%	-
TpMuguga_05g02090	0.1748	17.5%	-
TpMuguga_05g02095	0.0000	0.0%	-
TpMuguga_05g02100	0.1139	11.4%	-
TpMuguga_05g02105	0.0327	3.3%	-
TpMuguga_05g02115	0.0418	4.2%	-
TpMuguga_05g02120	0.0480	4.8%	-
TpMuguga_05g02135	0.0465	4.6%	-
TpMuguga_05g02155	0.0303	2.8%	-
TpMuguga_05g02165	0.0000	0.0%	-
TpMuguga_05g02190	0.0194	1.9%	-
TpMuguga_05g02200	0.1418	14.2%	-
TpMuguga_05g02205	0.0000	0.0%	-
TpMuguga_05g02210	0.0000	0.0%	-
