# Supplementary material for: The genomes of three stocks comprising the most widely utilized live sporozoite Theileria parva vaccine exhibit very different degrees and patterns of sequence divergence
Source: BMC Genomics. 2015 Sep 24;16:729. doi: 10.1186/s12864-015-1910-9 (PMC4583173; doi:10.1186/s12864-015-1910-9)
Supplement: Additional file 5: Table S5. — Lists the genes selected by πN/πS > mean + 3*SD, πN > mean + 3*SD, and genes highlighted in both this study and by Hayashida et al. [9]. (XLSX 45 kb) [file 12864_2015_1910_MOESM5_ESM.xlsx]

## Sheet: S5.csv
Locus Tag	Product Name	Domains	Localization
TpMuguga_01g00010	hypothetical protein	0 TM 0 GPI	S / 2
TpMuguga_01g00013	Exosome complex component RRP45	0 TM 0 GPI	_ / 1
TpMuguga_01g00026	hypothetical protein	0 TM 0 GPI	_ / 2
TpMuguga_01g00046	hypothetical protein	0 TM 0 GPI	_ / 2
TpMuguga_01g00056	hypothetical protein	0 TM 0 GPI	S / 1
TpMuguga_01g00144	hypothetical protein	1 TM 0 GPI	S / 1
TpMuguga_01g00178	hypothetical protein	0 TM 0 GPI	S / 1
TpMuguga_01g00248	tRNAHis guanylyltransferase	1 TM 0 GPI	_ / 1
TpMuguga_01g00272	Kinase binding protein CGI-121	0 TM 0 GPI	_ / 1
TpMuguga_01g00288	hypothetical protein	0 TM 0 GPI	_ / 1
TpMuguga_01g00320	glutaredoxin	0 TM 0 GPI	S / 1
TpMuguga_01g00337	hypothetical protein	0 TM 0 GPI	_ / 1
TpMuguga_01g00378	hypothetical protein	0 TM 0 GPI	S / 2
TpMuguga_01g00385	hypothetical protein	0 TM 0 GPI	M / 5
TpMuguga_01g00413	60S ribosomal protein L9	0 TM 0 GPI	_ / 2
TpMuguga_01g00460	tRNA synthetase class II core domain (G H P S and T)	0 TM 0 GPI	S / 3
TpMuguga_01g00463	hypothetical protein	0 TM 0 GPI	_ / 2
TpMuguga_01g00464	hypothetical protein	0 TM 0 GPI	_ / 2
TpMuguga_01g00494	hypothetical protein	0 TM 0 GPI	_ / 1
TpMuguga_01g00551	hypothetical protein	0 TM 0 GPI	_ / 2
TpMuguga_01g00607	hypothetical protein	0 TM 0 GPI	S / 2
TpMuguga_01g00615	hypothetical protein	0 TM 0 GPI	_ / 1
TpMuguga_01g00617	hypothetical protein	1 TM 0 GPI	S / 1
TpMuguga_01g00631	hypothetical protein	0 TM 0 GPI	_ / 2
TpMuguga_01g00764	hypothetical protein	0 TM 0 GPI	_ / 3
TpMuguga_01g00878	hypothetical protein	0 TM 0 GPI	_ / 4
TpMuguga_01g00939	hypothetical protein	1 TM 1 GPI	S / 2
TpMuguga_01g01001	hypothetical protein	0 TM 0 GPI	_ / 2
TpMuguga_01g01011	hypothetical protein	0 TM 0 GPI	S / 1
TpMuguga_01g01044	hypothetical protein	0 TM 0 GPI	S / 1
TpMuguga_01g01056	Merozoite Antigen	0 TM 1 GPI	S / 2
TpMuguga_01g01057	hypothetical protein	0 TM 0 GPI	S / 1
TpMuguga_01g01165	ATP-dependent RNA helicase SUV3 homolog mitochondrial	0 TM 0 GPI	M / 5
TpMuguga_01g01181	Protein of unknown function (DUF1168)	0 TM 0 GPI	_ / 2
TpMuguga_01g01211	hypothetical protein	0 TM 0 GPI	M / 2
TpMuguga_01g01224	hypothetical protein	0 TM 0 GPI	_ / 2
TpMuguga_01g01227	hypothetical protein	0 TM 0 GPI	S / 2
TpMuguga_01g01229	hypothetical protein	10 TM 0 GPI	_ / 3
TpMuguga_01g02345	Phosphatidylinositol 4-phosphate 5-kinase 7	0 TM 0 GPI	_ / 4
TpMuguga_01g02630	hypothetical protein	1 TM 0 GPI	S / 1
TpMuguga_02g00001	hypothetical protein	0 TM 0 GPI	S / 2
TpMuguga_02g00004	hypothetical protein	0 TM 0 GPI	S / 2
TpMuguga_02g00006	hypothetical protein	0 TM 0 GPI	S / 2
TpMuguga_02g00025	E3 ubiquitin-protein ligase UPL6	0 TM 0 GPI	M / 4
TpMuguga_02g00140	Papain family cysteine protease	1 TM 0 GPI	_ / 2
TpMuguga_02g00147	hypothetical protein	0 TM 0 GPI	_ / 1
TpMuguga_02g00148	Heat shock 70 kDa protein	0 TM 0 GPI	_ / 2
TpMuguga_02g00219	hypothetical protein	0 TM 0 GPI	_ / 4
TpMuguga_02g00244	Heat shock protein 90	0 TM 0 GPI	_ / 2
TpMuguga_02g00366	PWI domain	0 TM 0 GPI	_ / 2
TpMuguga_02g00369	Dual specificity protein phosphatase 12	0 TM 0 GPI	_ / 2
TpMuguga_02g00526	hypothetical protein	0 TM 0 GPI	_ / 1
TpMuguga_02g00527	hypothetical protein	0 TM 0 GPI	_ / 1
TpMuguga_02g00549	hypothetical protein	0 TM 0 GPI	_ / 1
TpMuguga_02g00564	hypothetical protein	0 TM 0 GPI	_ / 1
TpMuguga_02g00681	hypothetical protein	0 TM 0 GPI	S / 3
TpMuguga_02g00752	hypothetical protein	0 TM 0 GPI	_ / 2
TpMuguga_02g00767	Eukaryotic translation initiation factor 1A Y-chromosomal	0 TM 0 GPI	_ / 1
TpMuguga_02g00779	hypothetical protein	0 TM 0 GPI	S / 3
TpMuguga_02g00788	hypothetical protein	0 TM 0 GPI	_ / 1
TpMuguga_02g00819	hypothetical protein	0 TM 0 GPI	S / 1
TpMuguga_02g00856	hypothetical protein	0 TM 0 GPI	S / 3
TpMuguga_02g00889	hypothetical protein	0 TM 0 GPI	S / 4
TpMuguga_02g00895	hypothetical protein	0 TM 0 GPI	S / 2
TpMuguga_02g00896	hypothetical protein	0 TM 0 GPI	S / 5
TpMuguga_02g02440	hypothetical protein	0 TM 0 GPI	_ / 1
TpMuguga_03g00010	Archease protein family (MTH1598/TM1083)	0 TM 0 GPI	_ / 1
TpMuguga_03g00031	hypothetical protein	0 TM 0 GPI	S / 2
TpMuguga_03g00113	hypothetical protein	0 TM 0 GPI	S / 1
TpMuguga_03g00114	hypothetical protein	0 TM 0 GPI	_ / 4
TpMuguga_03g00210	T-complex protein 1 subunit eta	0 TM 0 GPI	_ / 4
TpMuguga_03g00211	hypothetical protein	0 TM 0 GPI	M / 5
TpMuguga_03g00213	Domain of unknown function DUF529	0 TM 0 GPI	_ / 2
TpMuguga_03g00217	hypothetical protein	0 TM 0 GPI	S / 1
TpMuguga_03g00287	Sporozoite P67 surface antigen	1 TM 1 GPI	S / 1
TpMuguga_03g00298	hypothetical protein	0 TM 0 GPI	S / 2
TpMuguga_03g00347	hypothetical protein	0 TM 0 GPI	_ / 2
TpMuguga_03g00399	hypothetical protein	0 TM 0 GPI	_ / 1
TpMuguga_03g00471	hypothetical protein	0 TM 0 GPI	_ / 1
TpMuguga_03g00498	hypothetical protein	0 TM 0 GPI	S / 2
TpMuguga_03g00595	Ydr279p protein family (RNase H2 complex component)	0 TM 0 GPI	_ / 2
TpMuguga_03g00615	hypothetical protein	5 TM 0 GPI	_ / 2
TpMuguga_03g00648	hypothetical protein	0 TM 0 GPI	_ / 1
TpMuguga_03g00664	hypothetical protein	0 TM 0 GPI	S / 1
TpMuguga_03g00829	hypothetical protein	0 TM 0 GPI	_ / 1
TpMuguga_03g00849	hypothetical protein	1 TM 0 GPI	S / 1
TpMuguga_03g00861	hypothetical protein	0 TM 0 GPI	S / 1
TpMuguga_03g00877	hypothetical protein	0 TM 0 GPI	_ / 3
TpMuguga_03g00892	hypothetical protein	0 TM 0 GPI	S / 1
TpMuguga_03g00893	hypothetical protein	0 TM 0 GPI	S / 2
TpMuguga_03g02060	hypothetical protein	0 TM 0 GPI	_ / 1
TpMuguga_03g02145	hypothetical protein	0 TM 0 GPI	_ / 5
TpMuguga_04g00001	hypothetical protein	0 TM 0 GPI	S / 2
TpMuguga_04g00009	hypothetical protein	0 TM 0 GPI	S / 2
TpMuguga_04g00051	hypothetical protein	3 TM 0 GPI	S / 1
TpMuguga_04g00096	hypothetical protein	0 TM 0 GPI	S / 3
TpMuguga_04g00101	hypothetical protein	0 TM 0 GPI	S / 3
TpMuguga_04g00104	hypothetical protein	0 TM 0 GPI	S / 2
TpMuguga_04g00128	hypothetical protein	0 TM 0 GPI	_ / 1
TpMuguga_04g00150	hypothetical protein	1 TM 1 GPI	S / 1
TpMuguga_04g00175	AP2/ERF domain-containing protein PFD0985w	0 TM 0 GPI	_ / 3
TpMuguga_04g00246	hypothetical protein	0 TM 0 GPI	_ / 5
TpMuguga_04g00280	Translation initiation factor IF-2	1 TM 0 GPI	S / 1
TpMuguga_04g00437	104 kDa microneme/rhoptry antigen	1 TM 1 GPI	S / 1
TpMuguga_04g00445	hypothetical protein	0 TM 0 GPI	S / 5
TpMuguga_04g00599	hypothetical protein	0 TM 0 GPI	S / 3
TpMuguga_04g00641	hypothetical protein	0 TM 0 GPI	S / 2
TpMuguga_04g00654	hypothetical protein	6 TM 0 GPI	_ / 3
TpMuguga_04g00704	hypothetical protein	0 TM 0 GPI	_ / 2
TpMuguga_04g00754	hypothetical protein	0 TM 0 GPI	_ / 2
TpMuguga_04g00839	hypothetical protein	0 TM 0 GPI	_ / 1
TpMuguga_04g00919	hypothetical protein	0 TM 0 GPI	S / 2
TpMuguga_04g00920	hypothetical protein	0 TM 0 GPI	S / 2
TpMuguga_04g00921	hypothetical protein	0 TM 0 GPI	_ / 1
TpMuguga_04g00927	hypothetical protein	0 TM 0 GPI	S / 1
TpMuguga_04g02450	hypothetical protein	0 TM 0 GPI	M / 5
TpMuguga_05g00033	hypothetical protein	1 TM 0 GPI	S / 1
TpMuguga_05g00034	hypothetical protein	2 TM 0 GPI	_ / 5
TpMuguga_05g00035	hypothetical protein	1 TM 0 GPI	_ / 2
TpMuguga_05g00036	hypothetical protein	1 TM 0 GPI	S / 1
TpMuguga_05g00037	hypothetical protein	2 TM 0 GPI	_ / 5
TpMuguga_05g00038	hypothetical protein	2 TM 0 GPI	_ / 3
